# Supplementary material for: Mendelian randomization analyses explore the relationship between cathepsins and lung cancer
Source: Commun Biol. 2023 Oct 7;6:1019. doi: 10.1038/s42003-023-05408-7 (PMC10560205; doi:10.1038/s42003-023-05408-7)
Supplement: Supplementary file 4 — Supplementary Data 1 [file 42003_2023_5408_MOESM4_ESM.xlsx]

## Sheet: Label
Supplementary Data 1. The MR analysis between various cathepsins and lung cancer stratified by smoking behavior
Sheet 1	The resluts of univariable MR analysis between various cathepsins and the risk of lung cancer stratified by smoking behavior
Sheet 2	The resluts of reverse MR analysis between the risk of lung cancer stratified by smoking behavior and various cathepsins
Sheet 3	The resluts of multivariable MR analysis between various cathepsins and the risk of lung cancer stratified by smoking behavior

## Sheet: Sheet1
1. The resluts of univariable MR analysis between various cathepsins and the risk of lung cancer stratified by smoking behavior
exposure	outcome	nsnp	MR-Egger			Weighted median			Inverse variance weighted			MR-Egger intercept		MR-PRESSO global	MR-IVW			MR-Egeer
			p_value	OR	95% OR	p_value	OR	95% OR	p_value	OR	95% OR	egger intercept	p_value	p_value	Q	Q_df	Q_pval	Q	Q_df	Q_pval
cathepisn B	lung cancer with smoke	16	0.246981	1.07647	0.955 - 1.213	0.142235	1.05313	0.983 - 1.129	0.151997	1.03882	0.986 - 1.094	-0.0101312	0.527079	0.787	11.0614	15	0.748228	10.6407	14	0.714001
cathepisn E		11	0.361884	1.07877	0.924 - 1.259	0.501642	1.03303	0.940 - 1.136	0.350331	1.03611	0.962 - 1.116	-0.0083106	0.57413	0.947	4.07501	10	0.9439	3.73498	9	0.927974
cathepisn F		12	0.162177	1.13696	0.962 - 1.343	0.552524	1.02771	0.940 - 1.125	0.145297	1.04825	0.984 - 1.117	-0.0186807	0.326247	0.257	12.8587	11	0.302664	11.6203	10	0.31127
cathepisn G		11	0.874457	1.01388	0.859 - 1.197	0.192353	1.0764	0.964 - 1.202	0.145262	1.06144	0.980 - 1.150	0.0111568	0.552266	0.753	7.15693	10	0.710552	6.77574	10	0.660455
cathepisn H		11	0.0178703	1.08421	1.026 - 1.145	4.95516e-05	1.09229	1.047 - 1.140	2.42914e-06	1.09532	1.055 - 1.138	0.00557651	0.612318	0.568	10.0799	10	0.433513	9.78044	9	0.368551
cathepisn L2		11	0.634677	1.04732	0.871 - 1.259	0.854709	0.990265	0.892 - 1.100	0.881513	0.994196	0.921 - 1.073	-0.00980591	0.557799	0.609	8.59906	10	0.570529	8.22859	9	0.511284
cathepisn O		11	0.0856728	0.852444	0.725 - 1.002	0.311806	0.948315	0.856 - 1.051	0.354743	0.964715	0.894 - 1.041	0.0269348	0.124548	0.74	6.66198	10	0.756924	3.79301	9	0.9245
cathepisn S		21	0.107339	0.919463	0.834 - 1.013	0.0973797	0.947417	0.889 - 1.010	0.884147	0.995428	0.936 - 1.059	0.0221471	0.0621999	0.018	39.3558	20	0.00601985	32.6161	19	0.0266085
cathepisn Z		12	0.556081	1.03017	0.936 - 1.134	0.566658	1.02278	0.947 - 1.105	0.305726	1.03076	0.973 - 1.092	0.000192416	0.988002	0.183	14.7979	11	0.191939	14.7975	10	0.13962
cathepisn B	lung cancer with unsmoke	16	0.420781	0.888526	0.672 - 1.175	0.590318	1.04619	0.888 - 1.233	0.175276	1.08814	0.963 - 1.230	0.0578804	0.136099	0.902	8.42608	15	0.905568	5.92511	14	0.968344
cathepisn E		10	0.801222	1.04994	0.727 - 1.515	0.602176	1.06483	0.841 - 1.349	0.423402	1.0783	0.897 - 1.297	0.00561712	0.873239	0.75	6.27297	9	0.712317	6.24584	8	0.619716
cathepisn F		12	0.166149	1.3381	0.913 - 1.961	0.79103	0.974957	0.808 - 1.176	0.466976	0.941551	0.801 - 1.107	-0.0813031	0.0800281	0.235	15.4473	11	0.16292	11.1984	10	0.342274
cathepisn G		12	0.620362	1.10603	0.752 - 1.628	0.878897	0.981043	0.767 - 1.255	0.790889	1.02535	0.852 - 1.234	-0.0185317	0.67099	0.666	8.58827	11	0.659838	8.39679	10	0.590139
cathepisn H		11	0.826806	0.986069	0.873 - 1.114	0.984872	0.999039	0.905 - 1.103	0.725497	0.984362	0.901 - 1.075	-0.00096283	0.968854	0.787	6.96056	10	0.729163	6.95894	9	0.641394
cathepisn L2		11	0.868285	1.04747	0.615 - 1.785	0.44483	1.10685	0.853 - 1.436	0.55335	1.06708	0.861 - 1.323	0.00354141	0.94158	0.161	14.3528	10	0.157499	14.3438	9	0.110612
cathepisn O		10	0.766962	0.921021	0.544 - 1.558	0.630822	0.936826	0.718 - 1.222	0.595776	0.943009	0.759 - 1.171	0.00485167	0.924531	0.313	11.7624	9	0.227036	11.7484	8	0.162788
cathepisn S		23	0.368495	0.922479	0.777 - 1.096	0.546132	0.955747	0.825 - 1.107	0.305145	1.05413	0.953 - 1.166	0.0361132	0.0748512	0.413	21.7532	22	0.4747	18.2397	21	0.633787
cathepisn Z		12	0.607419	0.946668	0.773 - 1.159	0.515627	0.948601	0.809 - 1.112	0.772481	0.982255	0.870 - 1.109	0.0116874	0.659898	0.531	10.7924	11	0.460812	10.575	10	0.391574

## Sheet: Sheet2
2.The resluts of reverse MR analysis between the risk of lung cancer stratified by smoking behavior and various cathepsins
exposure	Outcome	nsnp	MR-Egger			Weighted median			Inverse variance weighted			MR-Egger intercept		MR-PRESSO global	MR-IVW			MR-Egeer
			p_value	OR	95% OR	p_value	OR	95% OR	p_value	OR	95% OR	egger intercept	p_value	p_value	Q	Q_df	Q_pval	Q	Q_df	Q_pval
lung cancer with smoke	cathepisn B	9	0.308795	1.55479	0.707 - 3.420	0.428028	0.908077	0.715 - 1.153	0.722205	0.965378	0.795 - 1.172	-0.0598766	0.261826	0.166	11.3784	8	0.181166	9.38219	7	0.226368
	cathepisn E	9	0.816344	0.898709	0.377 - 2.141	0.561709	1.07418	0.844 - 1.368	0.649827	1.04644	0.860 - 1.273	0.0191207	0.733809	0.182	11.5787	8	0.171015	11.3751	7	0.123073
	cathepisn F	9	0.253171	0.623627	0.297 - 1.311	0.743249	1.03774	0.831 - 1.295	0.938523	1.00732	0.837 - 1.213	0.234073	0.234073	0.233	10.373	8	0.239818	8.3503	7	0.30272
	cathepisn G	9	0.986334	1.00618	0.510 - 1.987	0.304576	1.11391	0.907 - 1.369	0.349091	1.08093	0.918 - 1.272	0.009003	0.837694	0.916	3.4242	8	0.904992	3.379	7	0.847871
	cathepisn H	9	0.332228	2.30544	0.479 - 1.101	0.41956	0.907514	0.717 - 1.149	0.502324	1.13573	0.783 - 1.647	-0.0889502	0.39343	0.072	41.7413	8	1.51437e-06	37.3318	7	4.05825e-06
	cathepisn L2	9	0.788898	1.10147	0.558 - 2.176	0.488166	0.928933	0.754 - 1.144	0.357493	0.926381	0.787 - 1.090	-0.02175	0.623591	0.826	4.36527	8	0.822756	4.10187	7	0.767972
	cathepisn O	9	0.233862	1.57238	0.796 - 3.106	0.543116	1.06822	0.864 - 1.321	0.585772	1.04633	0.889 - 1.231	-0.0511724	0.266455	0.564	6.65447	8	0.57433	5.19644	7	0.636005
	cathepisn S	9	0.334393	1.4335	0.726 - 2.832	0.748128	1.03606	0.835 - 1.286	0.487877	0.943953	0.802 - 1.111	-0.0524959	0.255399	0.627	6.51637	8	0.589592	4.98213	7	0.662145
	cathepisn Z	9	0.132783	2.02717	0.898 - 4.577	0.238934	1.14811	0.912 - 1.445	0.456174	1.08375	0.877 - 1.339	-0.0786796	0.164515	0.12	13.4905	8	0.0960496	10.0356	7	0.186564
lung cancer with unsmoke	cathepisn B	17	0.968103	1.00328	0.857 - 1.175	0.376632	0.959009	0.874 - 1.052	0.283259	0.961149	0.894 - 1.033	-0.0138844	0.556168	0.273	19.7754	16	0.230509	19.3089	15	0.200077
	cathepisn E	17	0.994381	1.00051	0.869 - 1.152	0.827414	1.00995	0.924 - 1.104	0.590087	0.982266	0.920 - 1.048	-0.00595587	0.775834	0.523	15.4088	16	0.494924	15.323	15	0.428414
	cathepisn F	17	0.962467	1.00341	0.873 - 1.153	0.632311	0.977529	0.891 - 1.073	0.516945	0.978711	0.917 - 1.045	-0.00805973	0.697123	0.759	11.8294	16	0.755636	11.672	15	0.703668
	cathepisn G	17	0.488456	0.950785	0.827 - 1.093	0.834154	1.01004	0.920 - 1.109	0.63178	1.01604	0.952 - 1.084	0.0214778	0.307335	0.567	14.9267	16	0.530016	13.8099	15	0.539995
	cathepisn H	17	0.955025	0.995933	0.866 - 1.145	0.227576	0.946375	0.865 - 1.035	0.342977	0.96899	0.908 - 1.034	-0.00887275	0.668646	0.648	12.9259	16	0.678166	12.7353	15	0.622732
	cathepisn L2	17	0.394719	1.06424	0.926 - 1.223	0.766014	1.0139	0.926 - 1.110	0.795849	0.991444	0.929 - 1.058	-0.0229242	0.277056	0.547	14.6485	16	0.550521	13.3762	15	0.573268
	cathepisn O	17	1.15797	1.15797	1.007 - 1.331	0.660294	1.01958	0.935 - 1.112	0.896612	1.00433	0.941 - 1.072	-0.0460706	0.0386333	0.812	10.7436	16	0.825026	5.60607	15	0.985633
	cathepisn S	17	0.506352	1.05613	0.902 - 1.236	0.522183	1.03053	0.940 - 1.130	0.434003	1.02895	0.958 - 1.105	-0.00843887	0.71819	0.295	19.2847	16	0.254177	19.1124	15	0.208687
	cathepisn Z	17	0.673669	0.969942	0.844 - 1.115	0.754363	0.98646	0.906 - 1.074	0.434638	0.974382	0.913 - 1.040	0.00147796	0.943002	0.959	7.69671	16	0.957387	7.69143	15	0.935557

## Sheet: Sheet3
3. The resluts of multivariable MR analysis between various cathepsins and the risk of lung cancer stratified by smoking behavior
outcome	exposure	SNPs	IVW			MR-egger			MR-IVW			MR-Egeer			MR-Egger intercept
			pvalue	OR	95% OR	pvalue	OR	95% OR	Q	Q_df	Q_pval	Q	Q_df	Q_pval	egger intercept			p_value
lung cancer with smoke	cathepisn B	92	0.632977	1.01286	0.961 - 1.067	0.115733	1.04988	0.988 - 1.116	84.007	83	0.4485	77.9541	82	0.606	0.00700217			0.0219793
	cathepisn E		0.350349	1.03669	0.961 - 1.118	0.175025	1.05617	0.976 - 1.143
	cathepisn F		0.255797	1.04061	0.972 - 1.115	0.58712	1.01963	0.951 - 1.094
	cathepisn G		0.43458	1.02957	0.957 - 1.108	0.529752	1.02369	0.952 - 1.101
	cathepisn H		1.77709e-05	1.09216	1.049 - 1.137	6.53766e-06	1.0968	1.054 - 1.142
	cathepisn L2		0.149213	0.931875	0.847 - 1.026	0.0508815	0.9072	0.823 - 1.000
	cathepisn O		0.925675	1.00225	0.956 - 1.051	0.947303	0.998417	0.953 - 1.046
	cathepisn S		0.525122	0.97305	0.894 - 1.059	0.94882	0.997185	0.915 - 1.087
	cathepisn Z		0.665361	1.0137	0.953 - 1.078	0.406924	1.02664	0.965 - 1.092
lung cancer with unsmoke	cathepisn B	92	0.26829	1.06951	0.950 - 1.205	0.393335	1.06412	0.923 - 1.227	78.6464	83	0.6149	78.6283	82	0.585	0.000969333			0.893112
	cathepisn E		0.219111	1.12001	0.935 - 1.342	0.237685	1.11881	0.929 - 1.348
	cathepisn F		0.962638	0.996251	0.851 - 1.166	0.98694	0.998622	0.847 - 1.178
	cathepisn G		0.502628	1.05954	0.895 - 1.255	0.511579	1.05993	0.891 - 1.261
	cathepisn H		0.936947	0.996348	0.910 - 1.091	0.930237	0.995836	0.907 - 1.093
	cathepisn L2		0.203234	1.15977	0.923 - 1.457	0.214692	1.16352	0.916 - 1.478
	cathepisn O		0.180626	1.07411	0.967 - 1.193	0.191043	1.07442	0.965 - 1.196
	cathepisn S		0.134484	1.15747	0.956 - 1.402	0.163245	1.15405	0.944 - 1.411
	cathepisn Z		0.509888	0.952445	0.824 - 1.101	0.513188	0.951096	0.818 - 1.105
