# Supplementary material for: Mendelian randomization analyses explore the relationship between cathepsins and lung cancer
Source: Commun Biol. 2023 Oct 7;6:1019. doi: 10.1038/s42003-023-05408-7 (PMC10560205; doi:10.1038/s42003-023-05408-7)
Supplement: Supplementary file 5 — Supplementary Data 2 [file 42003_2023_5408_MOESM5_ESM.xlsx]

## Sheet: Label
Supplementary Data 1. Characteristics of SNPs serving as IVs.

## Sheet: Sheet1
Characteristics of SNPs serving as IVs.
type of cathepsin	SNP	chr	pos	beta	se	pval	effect_allele	other_allele	eaf
cathepsin B	rs75773690	1	24464363	-0.3945	0.0857	4.16869e-06	A	G	0.02192
	rs113646963	2	204530789	0.1996	0.0427	2.95121e-06	T	C	0.09708
	rs76089522	3	140389189	-0.1971	0.0421	2.88403e-06	A	G	0.10475
	rs13152767	4	122367502	0.4158	0.0867	1.62181e-06	A	G	0.02617
	rs36021960	7	47111670	0.1747	0.0374	3.01995e-06	A	G	0.12637
	rs11563944	7	89816334	0.1291	0.0278	3.54813e-06	G	A	0.26799
	rs148930853	8	114408661	0.5516	0.1181	3.01995e-06	C	T	0.01211
	rs1692819	8	11705448	0.4246	0.0274	5.24807e-54	A	G	0.29182
	rs72863882	10	134275165	-0.2569	0.0475	6.45654e-08	A	G	0.08353
	rs150811995	10	38633385	0.4603	0.1004	4.57088e-06	C	A	0.01878
	rs117345475	11	131588071	-0.4332	0.0933	3.46737e-06	G	A	0.02062
	rs150370599	11	60718792	0.2183	0.0457	1.77828e-06	T	C	0.08341
	rs143557119	11	116385842	0.4327	0.0946	4.7863e-06	A	G	0.02199
	rs117486267	15	25484738	-0.4003	0.0834	1.58489e-06	C	T	0.02486
	rs147881440	17	80969815	-0.2331	0.051	4.7863e-06	A	G	0.06428
	rs9905973	17	26735142	-0.1405	0.0276	3.54813e-07	A	G	0.271
	rs200652433	18	73024506	0.3389	0.0684	7.24436e-07	T	C	0.04112
	rs7249773	19	18289760	0.1749	0.0351	6.0256e-07	A	G	0.15121
	rs1065853	19	45413233	0.2266	0.0463	1e-06	T	G	0.07778
cathepsin E	rs149553686	2	197840502	0.2425	0.0525	3.89045e-06	C	T	0.06772
	rs13089837	3	5094952	-0.1152	0.025	4.16869e-06	C	T	0.49848
	rs57689619	4	189431921	-0.2078	0.0444	2.81838e-06	G	A	0.08618
	rs189009983	4	102582604	0.7055	0.1541	4.67735e-06	T	C	0.00831
	rs10900907	6	1448387	0.1188	0.0255	3.23594e-06	A	G	0.41707
	rs112918835	8	109846123	0.7062	0.1526	3.71535e-06	T	C	0.00706
	rs57135345	10	26671589	0.2535	0.0542	2.95121e-06	T	C	0.05697
	rs1936839	10	129433747	0.1562	0.0329	1.99526e-06	C	G	0.16937
	rs74677283	11	19486084	0.4379	0.0882	6.76083e-07	T	C	0.02151
	rs8066936	17	754600	-0.1492	0.0325	4.2658e-06	A	G	0.1792
	rs10401027	17	6858240	-0.1225	0.0259	2.23872e-06	A	G	0.45246
cathepsin F	rs647400	1	78649146	0.1492	0.0314	2.04174e-06	A	G	0.19253
	rs7564167	2	645190	-0.2649	0.0526	4.89779e-07	G	A	0.93594
	rs115901379	2	106335628	0.4306	0.0927	3.38844e-06	G	T	0.02042
	rs1260326	2	27730940	-0.1642	0.0252	6.91831e-11	C	T	0.59849
	rs58531759	3	65827134	-0.3722	0.0747	6.30957e-07	G	T	0.03949
	rs186369051	5	93830000	-0.4818	0.1026	2.63027e-06	T	C	0.01504
	rs183683891	6	133102456	-0.5242	0.1123	3.01995e-06	T	C	0.01536
	rs112526544	7	26300072	0.3801	0.0766	6.91831e-07	G	A	0.02831
	rs61866943	10	85428041	0.4969	0.1012	9.12011e-07	G	T	0.01874
	rs1791679	11	66337874	0.2349	0.0269	2.51189e-18	A	C	0.28947
	rs10745925	12	102218899	-0.2874	0.0268	9.12011e-27	C	T	0.29402
	rs143015877	13	23327148	-0.1325	0.0287	3.98107e-06	T	C	0.25734
	rs9796775	16	9736917	-0.1172	0.0249	2.45471e-06	G	A	0.50502
cathepsin G	rs10170044	2	171303727	0.115	0.0251	4.7863e-06	G	A	0.39112
	rs114418234	2	155060275	0.3077	0.065	2.23872e-06	C	A	0.03719
	rs192289769	3	134273074	-0.5468	0.1093	5.62341e-07	G	C	0.01364
	rs147099093	3	37730576	0.4271	0.0885	1.38038e-06	A	G	0.02053
	rs116142041	4	9787836	-0.3356	0.0665	4.57088e-07	A	G	0.03645
	rs548719719	5	58184862	0.3311	0.0708	2.88403e-06	G	A	0.03709
	rs4702448	5	7295725	0.1275	0.0265	1.44544e-06	A	C	0.66583
	rs497459	7	49838522	-0.1752	0.0368	1.94984e-06	C	T	0.86534
	rs62493038	8	12993071	-0.3391	0.0725	2.88403e-06	T	C	0.03503
	rs77893942	8	69507645	-0.376	0.0764	8.70964e-07	A	T	0.03128
	rs72773561	10	9677794	-0.2529	0.0528	1.69824e-06	C	T	0.05703
	rs35241999	12	11184504	0.4059	0.0869	2.95121e-06	G	A	0.02374
	rs117133380	14	107206586	0.5002	0.1065	2.63027e-06	A	C	0.01556
	rs56284011	17	43079322	-0.3136	0.0656	1.7378e-06	C	G	0.03943
	rs571991098	21	22583324	0.4115	0.0884	3.23594e-06	T	C	0.02347
cathepsin H	rs35628511	1	24667702	-0.1253	0.0272	4.16869e-06	T	C	0.3116
	rs147991203	4	140256765	0.3758	0.0773	1.1749e-06	T	C	0.02671
	rs508807	7	152771726	-0.1511	0.032	2.39883e-06	C	G	0.81025
	rs62474230	8	3347249	-0.2377	0.0506	2.69153e-06	C	G	0.06195
	rs77977134	11	81603149	-0.2721	0.0583	3.01995e-06	C	T	0.0493
	rs62013235	15	79246166	0.402	0.0432	1.34896e-20	A	G	0.091
	rs34593439	15	79234957	-1.147	0.0346	1e-200	A	G	0.11066
	rs12911554	15	51542757	-0.1198	0.0251	1.8197e-06	T	C	0.55027
	rs60018174	16	5452751	0.1956	0.0395	7.24436e-07	T	C	0.1159
	rs146037740	18	11507434	0.4736	0.0929	3.46737e-07	A	G	0.02292
	rs74342103	19	36003934	0.3766	0.0812	3.46737e-06	T	A	0.02583
cathepsin L2	rs114113108	1	75257391	-0.5922	0.1172	4.36516e-07	C	G	0.0129
	rs13068566	3	102862667	0.1157	0.0247	2.88403e-06	G	A	0.46617
	rs1523319	3	2292279	-0.1292	0.0279	3.54813e-06	G	C	0.28541
	rs151179824	3	173226009	0.4449	0.0943	2.34423e-06	A	G	0.02158
	rs7669728	4	146891101	-0.1301	0.0254	3.0903e-07	C	T	0.43633
	rs116407656	4	68099087	0.4014	0.0856	2.75423e-06	C	T	0.02439
	rs10817163	9	99902524	0.1983	0.0304	7.07946e-11	A	T	0.22045
	rs7898416	10	83700161	-0.2277	0.0489	3.23594e-06	G	A	0.0705
	rs148608463	12	121413027	-0.1178	0.0257	4.57088e-06	A	G	0.35415
	rs117714361	12	109142132	-0.3452	0.0756	4.89779e-06	G	A	0.02685
	rs2302837	17	6014176	-0.2541	0.0498	3.31131e-07	G	A	0.92494
cathepsin O	rs146963690	2	156493388	0.6246	0.1322	2.29087e-06	G	T	0.0101
	rs149159018	3	132077351	0.7034	0.134	1.54882e-07	G	A	0.01105
	rs17288007	4	159878046	-0.2456	0.0521	2.45471e-06	G	A	0.06381
	rs181844705	5	75333560	0.4412	0.0905	1.09648e-06	G	A	0.02318
	rs4297371	10	11249367	0.1453	0.0313	3.54813e-06	C	A	0.79306
	rs78943701	10	73736674	-0.479	0.1025	2.95121e-06	A	G	0.01536
	rs2439803	11	129083967	0.1763	0.0351	5.12861e-07	G	A	0.15304
	rs4076941	11	11261567	-0.1245	0.0262	2.13796e-06	C	T	0.36872
	rs10902420	12	132150183	-0.2097	0.0432	1.23027e-06	G	A	0.89909
	rs7140599	14	39942467	-0.1219	0.0251	1.1749e-06	C	T	0.57698
	rs1870736	15	88624621	0.1222	0.0249	9.33254e-07	G	C	0.42746
	rs9932172	16	7642591	0.1915	0.0401	1.7378e-06	T	C	0.10769
	rs4843804	16	88156187	-0.3124	0.0673	3.46737e-06	A	G	0.0336
cathepsin S	rs41271951	1	150737220	-0.8605	0.0419	7.07946e-94	G	A	0.08349
	rs6657328	1	107433954	-0.1291	0.0283	4.89779e-06	C	G	0.7184
	rs4581957	2	174866439	-0.1775	0.0365	1.14815e-06	A	G	0.13414
	rs13411643	2	60351132	0.1831	0.0364	5.01187e-07	C	T	0.13712
	rs7614425	3	98174258	-0.2082	0.0436	1.8197e-06	A	G	0.09254
	rs13150189	4	181239467	0.1556	0.0306	3.46737e-07	A	G	0.21113
	rs989576	4	127182592	0.1307	0.0278	2.5704e-06	T	C	0.29843
	rs10516855	4	90924478	-0.1969	0.0421	2.95121e-06	C	T	0.09552
	rs113108135	5	166659513	0.2349	0.0491	1.69824e-06	C	G	0.06933
	rs116623438	5	102689283	-0.43	0.0876	9.12011e-07	C	T	0.02023
	rs13212873	6	143059208	0.5422	0.117	3.54813e-06	C	T	0.0116
	rs13196989	6	239373	-0.1758	0.0374	2.5704e-06	T	C	0.13099
	rs2470994	7	47430626	0.1304	0.0281	3.38844e-06	C	T	0.28088
	rs529565	9	136149500	-0.1315	0.0266	7.76247e-07	C	T	0.31269
	rs61870690	10	127523966	-0.3386	0.0684	7.24436e-07	G	A	0.04143
	rs1060435	11	68855595	-0.1291	0.0251	2.75423e-07	G	A	0.39793
	rs12804405	11	24422062	0.612	0.129	2.0893e-06	A	G	0.01019
	rs74804137	12	18017954	-0.5178	0.0987	1.58489e-07	C	T	0.01757
	rs73099998	12	58633987	-0.146	0.0308	2.18776e-06	T	C	0.20811
	rs77792819	12	94386245	0.3147	0.0661	1.94984e-06	G	A	0.04096
	rs1022239	13	65424046	0.1157	0.025	3.71535e-06	T	A	0.58887
	rs4313886	18	74370742	0.1687	0.0365	3.89045e-06	C	T	0.13446
	rs78767885	19	18112020	0.2238	0.0477	2.69153e-06	C	T	0.08725
	rs118010753	21	18833920	0.5018	0.1081	3.46737e-06	C	T	0.01437
cathepsin Z	rs36128387	1	235460258	0.439	0.0914	1.54882e-06	T	C	0.02261
	rs114675081	3	106826623	0.5153	0.1075	1.65959e-06	G	A	0.01467
	rs148201372	3	32683740	-0.5187	0.1063	1.04713e-06	T	A	0.01546
	rs7656806	4	138271322	-0.1276	0.0245	1.86209e-07	C	A	0.51592
	rs1135945	4	516586	0.1385	0.0301	4.16869e-06	A	G	0.20839
	rs770140	5	19430825	-0.1241	0.0265	2.81838e-06	G	A	0.64195
	rs298724	9	94023321	0.2482	0.0538	3.98107e-06	C	T	0.05507
	rs10761760	10	65179152	0.1321	0.0258	3.0903e-07	C	A	0.44944
	rs116920068	10	54555095	-0.3498	0.0749	3.01995e-06	A	G	0.0289
	rs4761709	12	93785170	0.1218	0.0249	1e-06	G	A	0.40882
	rs10745925	12	102218899	-0.3624	0.0266	2.29087e-42	C	T	0.29402
	rs67845377	19	19275802	0.1675	0.0362	3.71535e-06	T	C	0.13855
	rs148370779	20	57602212	-1.7632	0.1105	2.5704e-57	T	C	0.01316
