# Supplementary material for: Mendelian randomization analyses explore the relationship between cathepsins and lung cancer
Source: Commun Biol. 2023 Oct 7;6:1019. doi: 10.1038/s42003-023-05408-7 (PMC10560205; doi:10.1038/s42003-023-05408-7)
Supplement: Supplementary file 6 — Supplementary Data 3 [file 42003_2023_5408_MOESM6_ESM.xlsx]

## Sheet: Label
Supplementary Data 3. The source data underlying the main figures
Figure 1 data	The summary data of cathepsin H and different histological subtypes of lung cancer via univariable MR analysis
Figure 2 data	The summary data of nine cathepsins and different histological subtypes of lung cancer via multivariable MR analysis
Figure 3 data	The summary data of cathepsins and lung cancer with smoking history via univariable MR analysis
Figure 4 data	The summary data of nine cathepsins and lung cancer with smoking history via multivariable MR analysis

## Sheet: figure 1 data
cathepsin H and overall lung cancer
SNP	exposure	outcome	effect_allele.exposure	other_allele.exposure	effect_allele.outcome	other_allele.outcome	beta.exposure	beta.outcome	eaf.exposure	eaf.outcome	remove	palindromic	ambiguous	study ID outcome	id.outcome in database	pval.outcome	se.outcome	mr_keep.outcome	pval_origin.outcome	pval.exposure	se.exposure	chr.exposure	samplesize.exposure	pos.exposure	study ID exposure	id.exposure	mr_keep.exposure	pval_origin.exposure	data_source.exposure	action	mr_keep
rs12911554	cathepsin H	overall lung cancer	T	C	T	C	-0.1198	-0.023236	0.55027	0.536686	FALSE	FALSE	FALSE	TRICL	GCST004748	0.0478442	0.011743	TRUE	reported	1.8197e-06	0.0251	15	3301	51542757	INTERVAL	prot-a-725	TRUE	reported	igd	2	TRUE
rs146037740	cathepsin H	overall lung cancer	A	G	A	G	0.4736	-0.086804	0.02292	0.015329	FALSE	FALSE	FALSE	TRICL	GCST004748	0.16511	0.062535	TRUE	reported	3.46737e-07	0.0929	18	3301	11507434	INTERVAL	prot-a-725	TRUE	reported	igd	2	TRUE
rs147991203	cathepsin H	overall lung cancer	T	C	T	C	0.3758	0.023077	0.02671	0.034937	FALSE	FALSE	FALSE	TRICL	GCST004748	0.552346	0.038834	TRUE	reported	1.1749e-06	0.0773	4	3301	140256765	INTERVAL	prot-a-725	TRUE	reported	igd	2	TRUE
rs34593439	cathepsin H	overall lung cancer	A	G	A	G	-1.147	-0.082142	0.11066	0.10276	FALSE	FALSE	FALSE	TRICL	GCST004748	6.51831e-05	0.02057	TRUE	reported	1e-200	0.0346	15	3301	79234957	INTERVAL	prot-a-725	TRUE	reported	igd	2	TRUE
rs35628511	cathepsin H	overall lung cancer	T	C	T	C	-0.1253	0.020057	0.3116	0.313288	FALSE	FALSE	FALSE	TRICL	GCST004748	0.117674	0.012819	TRUE	reported	4.16869e-06	0.0272	1	3301	24667702	INTERVAL	prot-a-725	TRUE	reported	igd	2	TRUE
rs508807	cathepsin H	overall lung cancer	C	G	C	G	-0.1511	-0.011409	0.81025	0.791009	FALSE	TRUE	FALSE	TRICL	GCST004748	0.43908	0.014745	TRUE	reported	2.39883e-06	0.032	7	3301	152771726	INTERVAL	prot-a-725	TRUE	reported	igd	2	TRUE
rs60018174	cathepsin H	overall lung cancer	T	C	T	C	0.1956	-0.008844	0.1159	0.108213	FALSE	FALSE	FALSE	TRICL	GCST004748	0.664597	0.020399	TRUE	reported	7.24436e-07	0.0395	16	3301	5452751	INTERVAL	prot-a-725	TRUE	reported	igd	2	TRUE
rs62474230	cathepsin H	overall lung cancer	C	G	C	G	-0.2377	-0.057817	0.06195	0.053433	FALSE	TRUE	FALSE	TRICL	GCST004748	0.0223749	0.025314	TRUE	reported	2.69153e-06	0.0506	8	3301	3347249	INTERVAL	prot-a-725	TRUE	reported	igd	2	TRUE
rs74342103	cathepsin H	overall lung cancer	T	A	T	A	0.3766	0.056357	0.02583	0.022035	FALSE	TRUE	FALSE	TRICL	GCST004748	0.15448	0.03958	TRUE	reported	3.46737e-06	0.0812	19	3301	36003934	INTERVAL	prot-a-725	TRUE	reported	igd	2	TRUE
rs77977134	cathepsin H	overall lung cancer	C	T	C	T	-0.2721	0.003368	0.0493	0.049521	FALSE	FALSE	FALSE	TRICL	GCST004748	0.900191	0.026856	TRUE	reported	3.01995e-06	0.0583	11	3301	81603149	INTERVAL	prot-a-725	TRUE	reported	igd	2	TRUE
cathepsin H and Adenocarcinoma
SNP	exposure	outcome	effect_allele.exposure	other_allele.exposure	effect_allele.outcome	other_allele.outcome	beta.exposure	beta.outcome	eaf.exposure	eaf.outcome	remove	palindromic	ambiguous	study ID outcome	id.outcome in database	pval.outcome	se.outcome	mr_keep.outcome	pval_origin.outcome	pval.exposure	se.exposure	chr.exposure	samplesize.exposure	pos.exposure	study ID exposure	id.exposure	mr_keep.exposure	pval_origin.exposure	data_source.exposure	action	mr_keep
rs12911554	cathepsin H	Adenocarcinoma	T	C	T	C	-0.1198	-0.027442	0.55027	0.533042	FALSE	FALSE	FALSE	TRICL	GCST004744	0.0903696	0.016205	TRUE	reported	1.8197e-06	0.0251	15	3301	51542757	INTERVAL	prot-a-725	TRUE	reported	igd	2	TRUE
rs147991203	cathepsin H	Adenocarcinoma	T	C	T	C	0.3758	-0.070434	0.02671	0.034965	FALSE	FALSE	FALSE	TRICL	GCST004744	0.198395	0.054764	TRUE	reported	1.1749e-06	0.0773	4	3301	140256765	INTERVAL	prot-a-725	TRUE	reported	igd	2	TRUE
rs34593439	cathepsin H	Adenocarcinoma	A	G	A	G	-1.147	-0.102259	0.11066	0.103396	FALSE	FALSE	FALSE	TRICL	GCST004744	0.000314394	0.028381	TRUE	reported	1e-200	0.0346	15	3301	79234957	INTERVAL	prot-a-725	TRUE	reported	igd	2	TRUE
rs35628511	cathepsin H	Adenocarcinoma	T	C	T	C	-0.1253	0.028084	0.3116	0.311783	FALSE	FALSE	FALSE	TRICL	GCST004744	0.111604	0.017652	TRUE	reported	4.16869e-06	0.0272	1	3301	24667702	INTERVAL	prot-a-725	TRUE	reported	igd	2	TRUE
rs508807	cathepsin H	Adenocarcinoma	C	G	C	G	-0.1511	-0.016817	0.81025	0.793302	FALSE	TRUE	FALSE	TRICL	GCST004744	0.412386	0.020516	TRUE	reported	2.39883e-06	0.032	7	3301	152771726	INTERVAL	prot-a-725	TRUE	reported	igd	2	TRUE
rs60018174	cathepsin H	Adenocarcinoma	T	C	T	C	0.1956	0.015012	0.1159	0.1089	FALSE	FALSE	FALSE	TRICL	GCST004744	0.59257	0.028054	TRUE	reported	7.24436e-07	0.0395	16	3301	5452751	INTERVAL	prot-a-725	TRUE	reported	igd	2	TRUE
rs62013235	cathepsin H	Adenocarcinoma	A	G	A	G	0.402	0.024341	0.091	0.098282	FALSE	FALSE	FALSE	TRICL	GCST004744	0.377581	0.027587	TRUE	reported	1.34896e-20	0.0432	15	3301	79246166	INTERVAL	prot-a-725	TRUE	reported	igd	2	TRUE
rs62474230	cathepsin H	Adenocarcinoma	C	G	C	G	-0.2377	-0.047307	0.06195	0.052969	FALSE	TRUE	FALSE	TRICL	GCST004744	0.168778	0.034376	TRUE	reported	2.69153e-06	0.0506	8	3301	3347249	INTERVAL	prot-a-725	TRUE	reported	igd	2	TRUE
rs74342103	cathepsin H	Adenocarcinoma	T	A	T	A	0.3766	0.011576	0.02583	0.020554	FALSE	TRUE	FALSE	TRICL	GCST004744	0.833244	0.054981	TRUE	reported	3.46737e-06	0.0812	19	3301	36003934	INTERVAL	prot-a-725	TRUE	reported	igd	2	TRUE
rs77977134	cathepsin H	Adenocarcinoma	C	T	C	T	-0.2721	-0.008206	0.0493	0.049183	FALSE	FALSE	FALSE	TRICL	GCST004744	0.824039	0.036906	TRUE	reported	3.01995e-06	0.0583	11	3301	81603149	INTERVAL	prot-a-725	TRUE	reported	igd	2	TRUE
cathepsin H and Squamous carcinoma
SNP	exposure	outcome	effect_allele.exposure	other_allele.exposure	effect_allele.outcome	other_allele.outcome	beta.exposure	beta.outcome	eaf.exposure	eaf.outcome	remove	palindromic	ambiguous	study ID outcome	id.outcome in database	pval.outcome	se.outcome	mr_keep.outcome	pval_origin.outcome	pval.exposure	se.exposure	chr.exposure	samplesize.exposure	pos.exposure	study ID exposure	id.exposure	mr_keep.exposure	pval_origin.exposure	data_source.exposure	action	mr_keep
rs12911554	cathepsin H	Squamous carcinoma	T	C	T	C	-0.1198	-0.00159	0.55027	0.534639	FALSE	FALSE	FALSE	TRICL	GCST004750	0.932728	0.018841	TRUE	reported	1.8197e-06	0.0251	15	3301	51542757	INTERVAL	prot-a-725	TRUE	reported	igd	2	TRUE
rs146037740	cathepsin H	Squamous carcinoma	A	G	A	G	0.4736	-0.045887	0.02292	0.014817	FALSE	FALSE	FALSE	TRICL	GCST004750	0.631078	0.095557	TRUE	reported	3.46737e-07	0.0929	18	3301	11507434	INTERVAL	prot-a-725	TRUE	reported	igd	2	TRUE
rs147991203	cathepsin H	Squamous carcinoma	T	C	T	C	0.3758	0.087696	0.02671	0.035992	FALSE	FALSE	FALSE	TRICL	GCST004750	0.157498	0.06204	TRUE	reported	1.1749e-06	0.0773	4	3301	140256765	INTERVAL	prot-a-725	TRUE	reported	igd	2	TRUE
rs34593439	cathepsin H	Squamous carcinoma	A	G	A	G	-1.147	-0.02541	0.11066	0.105359	FALSE	FALSE	FALSE	TRICL	GCST004750	0.434346	0.032503	TRUE	reported	1e-200	0.0346	15	3301	79234957	INTERVAL	prot-a-725	TRUE	reported	igd	2	TRUE
rs35628511	cathepsin H	Squamous carcinoma	T	C	T	C	-0.1253	-0.007783	0.3116	0.310397	FALSE	FALSE	FALSE	TRICL	GCST004750	0.704878	0.02055	TRUE	reported	4.16869e-06	0.0272	1	3301	24667702	INTERVAL	prot-a-725	TRUE	reported	igd	2	TRUE
rs508807	cathepsin H	Squamous carcinoma	C	G	C	G	-0.1511	-0.010393	0.81025	0.793288	FALSE	TRUE	FALSE	TRICL	GCST004750	0.658681	0.023527	TRUE	reported	2.39883e-06	0.032	7	3301	152771726	INTERVAL	prot-a-725	TRUE	reported	igd	2	TRUE
rs60018174	cathepsin H	Squamous carcinoma	T	C	T	C	0.1956	-0.032694	0.1159	0.107389	FALSE	FALSE	FALSE	TRICL	GCST004750	0.317543	0.03271	TRUE	reported	7.24436e-07	0.0395	16	3301	5452751	INTERVAL	prot-a-725	TRUE	reported	igd	2	TRUE
rs62013235	cathepsin H	Squamous carcinoma	A	G	A	G	0.402	0.078308	0.091	0.098809	FALSE	FALSE	FALSE	TRICL	GCST004750	0.0138354	0.031813	TRUE	reported	1.34896e-20	0.0432	15	3301	79246166	INTERVAL	prot-a-725	TRUE	reported	igd	2	TRUE
rs62474230	cathepsin H	Squamous carcinoma	C	G	C	G	-0.2377	-0.089671	0.06195	0.052224	FALSE	TRUE	FALSE	TRICL	GCST004750	0.0256391	0.040182	TRUE	reported	2.69153e-06	0.0506	8	3301	3347249	INTERVAL	prot-a-725	TRUE	reported	igd	2	TRUE
rs74342103	cathepsin H	Squamous carcinoma	T	A	T	A	0.3766	0.094239	0.02583	0.020691	FALSE	TRUE	FALSE	TRICL	GCST004750	0.130179	0.06227	TRUE	reported	3.46737e-06	0.0812	19	3301	36003934	INTERVAL	prot-a-725	TRUE	reported	igd	2	TRUE
rs77977134	cathepsin H	Squamous carcinoma	C	T	C	T	-0.2721	-0.017264	0.0493	0.048329	FALSE	FALSE	FALSE	TRICL	GCST004750	0.686523	0.042778	TRUE	reported	3.01995e-06	0.0583	11	3301	81603149	INTERVAL	prot-a-725	TRUE	reported	igd	2	TRUE
cathespin H and SCLC
SNP	exposure	outcome	effect_allele.exposure	other_allele.exposure	effect_allele.outcome	other_allele.outcome	beta.exposure	beta.outcome	eaf.exposure	eaf.outcome	remove	palindromic	ambiguous	study ID outcome	id.outcome in database	pval.outcome	se.outcome	mr_keep.outcome	pval_origin.outcome	pval.exposure	se.exposure	chr.exposure	samplesize.exposure	pos.exposure	study ID exposure	id.exposure	mr_keep.exposure	pval_origin.exposure	data_source.exposure	action	mr_keep
rs147991203	cathepsin H	SCLC	T	C	T	C	0.3758	0.052834	0.02671	0.032326	FALSE	FALSE	FALSE	TRICL	GCST004746	0.597495	0.100064	TRUE	reported	1.1749e-06	0.0773	4	3301	140256765	INTERVAL	prot-a-725	TRUE	reported	igd	2	TRUE
rs34593439	cathepsin H	SCLC	A	G	A	G	-1.147	-0.020232	0.11066	0.103892	FALSE	FALSE	FALSE	TRICL	GCST004746	0.689924	0.050713	TRUE	reported	1e-200	0.0346	15	3301	79234957	INTERVAL	prot-a-725	TRUE	reported	igd	2	TRUE
rs35628511	cathepsin H	SCLC	T	C	T	C	-0.1253	0.001489	0.3116	0.317228	FALSE	FALSE	FALSE	TRICL	GCST004746	0.963669	0.032694	TRUE	reported	4.16869e-06	0.0272	1	3301	24667702	INTERVAL	prot-a-725	TRUE	reported	igd	2	TRUE
rs508807	cathepsin H	SCLC	C	G	C	G	-0.1511	-0.048628	0.81025	0.784389	FALSE	TRUE	FALSE	TRICL	GCST004746	0.194234	0.03746	TRUE	reported	2.39883e-06	0.032	7	3301	152771726	INTERVAL	prot-a-725	TRUE	reported	igd	2	TRUE
rs60018174	cathepsin H	SCLC	T	C	T	C	0.1956	-0.034249	0.1159	0.107564	FALSE	FALSE	FALSE	TRICL	GCST004746	0.508553	0.051806	TRUE	reported	7.24436e-07	0.0395	16	3301	5452751	INTERVAL	prot-a-725	TRUE	reported	igd	2	TRUE
rs62013235	cathepsin H	SCLC	A	G	A	G	0.402	0.101227	0.091	0.104878	FALSE	FALSE	FALSE	TRICL	GCST004746	0.040712	0.049465	TRUE	reported	1.34896e-20	0.0432	15	3301	79246166	INTERVAL	prot-a-725	TRUE	reported	igd	2	TRUE
rs62474230	cathepsin H	SCLC	C	G	C	G	-0.2377	0.033709	0.06195	0.060246	FALSE	TRUE	FALSE	TRICL	GCST004746	0.592817	0.063037	TRUE	reported	2.69153e-06	0.0506	8	3301	3347249	INTERVAL	prot-a-725	TRUE	reported	igd	2	TRUE
rs74342103	cathepsin H	SCLC	T	A	T	A	0.3766	0.046372	0.02583	0.026575	FALSE	TRUE	FALSE	TRICL	GCST004746	0.625453	0.094997	TRUE	reported	3.46737e-06	0.0812	19	3301	36003934	INTERVAL	prot-a-725	TRUE	reported	igd	2	TRUE
rs77977134	cathepsin H	SCLC	C	T	C	T	-0.2721	-0.104615	0.0493	0.051034	FALSE	FALSE	FALSE	TRICL	GCST004746	0.128008	0.068735	TRUE	reported	3.01995e-06	0.0583	11	3301	81603149	INTERVAL	prot-a-725	TRUE	reported	igd	2	TRUE

## Sheet: figure 2 data
Summary data of figure 2a: Multivariable MR analysis of cathepsins and overall lung cancer
variable	study ID	accessions ID in database	rs10170044	rs1022239	rs10516855	rs1060435	rs10745925	rs10817163	rs112526544	rs113108135	rs113646963	rs114113108	rs114418234	rs114675081	rs11563944	rs116142041	rs116407656	rs116623438	rs116920068	rs117486267	rs1260326	rs12804405	rs12911554	rs13068566	rs13089837	rs13150189	rs13152767	rs13196989	rs13411643	rs143015877	rs143557119	rs146037740	rs146963690	rs147099093	rs147881440	rs147991203	rs148201372	rs148370779	rs148608463	rs149159018	rs150811995	rs151179824	rs1523319	rs1692819	rs17288007	rs1791679	rs181844705	rs183683891	rs186369051
exposure_beta	INTERVAL	Cathepsin B: prot-a-718	-0.0032	-0.0076	0.0563	0.003	0.0238	0.0245	-0.0116	0.0211	0.1996	0.2285	-0.022	0.2172	0.1291	-0.0417	0.0326	-0.1561	-0.0868	-0.4003	0.0052	0.3577	0.0108	0.0005	0.0139	0.0014	0.4158	0.0634	0.0151	0.028	0.4327	0.0978	-0.1675	0.0474	-0.2331	0.2197	-0.0456	0.1991	0.018	0.0594	0.4603	0.2237	-0.007	0.4246	0.0061	-0.0209	0.0625	0.0876	0.0572
	INTERVAL	Cathepsin E: prot-a-720	0.04	0.0118	0.0569	-0.0303	0.0382	-0.0321	0.0361	-0.0388	-0.0149	0.0838	-0.0709	0.0045	-0.0109	-0.1183	0.041	0.0525	-0.0324	0.0578	0.0626	0.0565	0.0306	-0.0272	-0.1152	-0.0113	0.0423	0.007	-0.0331	-0.0111	0.1639	-0.0242	-0.1219	0.0227	0.0646	0.069	0.1334	-0.1445	0.0465	-0.0982	-0.0287	0.1232	0.0234	0.0327	0.0938	0.0037	0.0785	-0.215	-0.1143
	INTERVAL	Cathepsin F: prot-a-722	-0.0154	0.0115	-0.0553	-0.0016	-0.2874	-0.0017	0.3801	0.0382	0.0108	-0.3253	-0.0285	0.2838	0.0011	-0.0005	-0.1018	0.0869	-0.2143	0.0794	-0.1642	0.0908	-0.0124	0.0206	-0.0368	0.0625	-0.0366	0.0171	0.0076	-0.1325	-0.0336	0.1417	-0.2393	-0.0585	0.0327	-0.0009	-0.1346	-0.1671	0.0434	0.074	-0.1109	0.0685	-0.0651	0.0139	-0.0314	0.2349	0.0625	-0.5242	-0.4818
	INTERVAL	Cathepsin G: prot-a-723	0.115	0.0532	0.06	-0.0403	-0.0373	0.0261	-0.0319	0.0125	0.0432	0.3491	0.3077	-0.0085	-0.007	-0.3356	0.138	0.0713	0.1648	-0.0161	-0.0293	0.0823	0.0449	-0.0229	-0.0383	0.022	0.1321	-0.0048	-0.025	0.0282	0.059	-0.1211	-0.2648	0.4271	-0.0407	0.0637	0.0487	0.0956	0.0265	-0.0191	0.1373	0.0707	0.092	0.0412	0.037	0.016	-0.031	0.0048	-0.0542
	INTERVAL	Cathepsin H: prot-a-725	-0.0239	-0.0285	0.0535	0.0224	0.0127	-0.0007	0.0225	-0.048	0.0587	-0.1818	0.0052	-0.0202	-0.0065	0.0458	0.0494	0.0326	-0.0358	-0.1937	-0.0202	0.0152	-0.1198	0.028	0.0066	-0.0132	0.0545	0.0064	0.0018	0.018	0.0938	0.4736	0.1867	0.007	-0.0748	0.3758	0.0912	0.3086	0.0015	0.2143	0.0038	0.1426	-0.08	-0.0196	-0.0857	-0.011	0.0818	0.118	0.0436
	INTERVAL	Cathepsin L2: prot-a-726	-0.0329	0.0167	0.0156	0.0078	-0.0171	0.0048	0.0644	-0.0656	-0.0528	-0.4834	0.0576	0.0866	0.0076	0.0426	0.0935	0.0863	0.0365	-0.0579	0.0377	0.0129	-0.0812	0.0173	0.0132	0.053	-0.0239	0.0154	0.0083	-0.0408	0.002	0.245	0.6246	0.0775	-0.0114	0.2735	-0.0845	0.1907	-0.0077	0.7034	-0.0191	0.1876	-0.0418	-0.0424	-0.2456	0.0073	0.4412	0.1727	0.1342
	INTERVAL	Cathepsin O: prot-a-727	-0.0164	0.1157	-0.1969	-0.1291	0.0514	0.0289	-0.0033	0.2349	0.0041	0.1285	0.0225	0.1463	-0.0393	-0.0084	-0.0507	-0.43	-0.1222	0.0918	-0.0098	0.612	-0.0227	-0.0217	0	0.1556	-0.0754	-0.1758	0.1831	-0.0009	0.0215	0.0765	-0.0636	0.0547	0.0157	0.0175	-0.0614	-0.0746	0.0161	0.1529	-0.0571	-0.0519	-0.0044	-0.001	0.0738	0.0066	-0.1942	-0.1039	0.0085
	INTERVAL	Cathepsin S: prot-a-728	-0.0269	0.0142	0.0166	-0.0078	-0.0815	0.1983	0.0556	-0.095	0.0567	-0.5922	0.0235	0.1494	-0.0121	-0.0285	0.4014	-0.0596	-0.1299	-0.0109	-0.0055	-0.1439	-0.0671	0.1157	-0.0192	0.0602	0.0337	-0.0613	0.0249	-0.0481	0.073	0.1557	0.212	0.0746	-0.0059	0.0689	0.0414	0.0719	-0.1178	0.3165	0.1443	0.4449	-0.1292	-0.0302	-0.2071	-0.0066	0.1682	0.2428	-0.2456
	INTERVAL	Cathepsin Z: prot-a-729	-0.0164	0.0006	-0.0434	-0.0105	-0.3624	0.0039	0.2274	-0.0247	0.0112	-0.0471	0.0532	0.5153	-0.0068	0.0306	-0.0417	0.075	-0.3498	0.0507	-0.0108	0.2002	-0.0571	-0.0043	-0.0124	0.1261	-0.0279	-0.0327	0.0545	-0.0726	0.0009	0.0598	0.0512	0.0598	0.0783	0.1099	-0.5187	-1.7632	0.0282	0.3374	0.0172	-0.0531	-0.0076	-0.0308	-0.0458	0.028	0.0755	-0.3268	-0.2341
exposure_pval	INTERVAL	Cathepsin B: prot-a-718	0.891251	0.758578	0.18197	0.912011	0.380189	0.426581	0.870964	0.660693	2.95121e-06	0.0524807	0.74131	0.0436516	3.54813e-06	0.537032	0.707946	0.0758578	0.251189	1.58489e-06	0.831764	0.00562341	0.660693	0.977237	0.57544	0.954993	1.62181e-06	0.0912011	0.676083	0.331131	4.7863e-06	0.295121	0.204174	0.588844	4.7863e-06	0.00457088	0.676083	0.0831764	0.489779	0.660693	4.57088e-06	0.0177828	0.794328	5.24807e-54	0.912011	0.446684	0.489779	0.436516	0.57544
	INTERVAL	Cathepsin E: prot-a-720	0.112202	0.645654	0.177828	0.229087	0.162181	0.295121	0.630957	0.426581	0.724436	0.47863	0.275423	0.977237	0.691831	0.0758578	0.630957	0.549541	0.660693	0.489779	0.0134896	0.660693	0.223872	0.275423	4.16869e-06	0.707946	0.630957	0.851138	0.363078	0.691831	0.0831764	0.794328	0.354813	0.794328	0.204174	0.371535	0.20893	0.20893	0.0707946	0.467735	0.776247	0.194984	0.398107	0.251189	0.0724436	0.891251	0.389045	0.0562341	0.269153
	INTERVAL	Cathepsin F: prot-a-722	0.537032	0.645654	0.190546	0.954993	9.12011e-27	0.954993	6.91831e-07	0.436516	0.794328	0.00562341	0.660693	0.00851138	0.977237	1	0.234423	0.323594	0.00436516	0.338844	6.91831e-11	0.47863	0.616595	0.40738	0.141254	0.0416869	0.676083	0.645654	0.831764	3.98107e-06	0.724436	0.128825	0.0707946	0.512861	0.524807	1	0.20893	0.144544	0.0933254	0.588844	0.269153	0.467735	0.0199526	0.630957	0.549541	2.51189e-18	0.489779	3.01995e-06	2.63027e-06
	INTERVAL	Cathepsin G: prot-a-723	4.7863e-06	0.0338844	0.154882	0.109648	0.17378	0.398107	0.676083	0.794328	0.316228	0.00295121	2.23872e-06	0.933254	0.794328	4.57088e-07	0.107152	0.416869	0.0281838	0.851138	0.245471	0.524807	0.074131	0.354813	0.125893	0.47863	0.128825	0.891251	0.489779	0.331131	0.537032	0.194984	0.0457088	1.38038e-06	0.426581	0.40738	0.645654	0.40738	0.301995	0.891251	0.17378	0.457088	0.000977237	0.147911	0.47863	0.549541	0.74131	0.977237	0.60256
	INTERVAL	Cathepsin H: prot-a-725	0.346737	0.25704	0.204174	0.371535	0.645654	0.977237	0.776247	0.331131	0.169824	0.123027	0.933254	0.851138	0.812831	0.489779	0.562341	0.707946	0.630957	0.0204174	0.426581	0.912011	1.8197e-06	0.25704	0.794328	0.660693	0.537032	0.870964	0.954993	0.537032	0.323594	3.46737e-07	0.158489	0.933254	0.144544	1.1749e-06	0.389045	0.00707946	0.954993	0.112202	0.977237	0.131826	0.00416869	0.489779	0.102329	0.691831	0.371535	0.295121	0.676083
	INTERVAL	Cathepsin L2: prot-a-726	0.190546	0.501187	0.707946	0.758578	0.537032	0.870964	0.398107	0.18197	0.218776	3.80189e-05	0.380189	0.426581	0.794328	0.524807	0.275423	0.323594	0.630957	0.489779	0.138038	0.912011	0.00125893	0.489779	0.60256	0.0831764	0.776247	0.676083	0.812831	0.154882	0.977237	0.00851138	2.29087e-06	0.380189	0.831764	0.000416869	0.426581	0.0954993	0.758578	1.54882e-07	0.851138	0.0467735	0.134896	0.134896	2.45471e-06	0.794328	1.09648e-06	0.125893	0.190546
	INTERVAL	Cathepsin O: prot-a-727	0.512861	3.71535e-06	2.95121e-06	2.75423e-07	0.060256	0.346737	0.954993	1.69824e-06	0.933254	0.275423	0.724436	0.17378	0.158489	0.891251	0.549541	9.12011e-07	0.104713	0.275423	0.691831	2.0893e-06	0.363078	0.380189	1	3.46737e-07	0.389045	2.5704e-06	5.01187e-07	0.977237	0.812831	0.40738	0.630957	0.537032	0.758578	0.812831	0.562341	0.512861	0.537032	0.25704	0.57544	0.588844	0.870964	0.977237	0.158489	0.812831	0.0323594	0.354813	0.933254
	INTERVAL	Cathepsin S: prot-a-728	0.288403	0.57544	0.691831	0.758578	0.00275423	7.07946e-11	0.467735	0.0537032	0.186209	4.36516e-07	0.724436	0.165959	0.660693	0.676083	2.75423e-06	0.501187	0.0831764	0.891251	0.831764	0.269153	0.00758578	2.88403e-06	0.446684	0.0501187	0.691831	0.102329	0.501187	0.0954993	0.436516	0.0954993	0.109648	0.398107	0.912011	0.371535	0.691831	0.537032	4.57088e-06	0.0186209	0.151356	2.34423e-06	3.54813e-06	0.288403	7.24436e-05	0.812831	0.0645654	0.030903	0.0169824
	INTERVAL	Cathepsin Z: prot-a-729	0.512861	0.977237	0.301995	0.676083	2.29087e-42	0.891251	0.00301995	0.616595	0.794328	0.691831	0.416869	1.65959e-06	0.812831	0.645654	0.630957	0.389045	3.01995e-06	0.549541	0.676083	0.123027	0.0234423	0.851138	0.616595	3.80189e-05	0.74131	0.380189	0.134896	0.011749	1	0.524807	0.691831	0.501187	0.125893	0.154882	1.04713e-06	2.5704e-57	0.275423	0.0120226	0.870964	0.57544	0.794328	0.275423	0.380189	0.301995	0.40738	0.00371535	0.0229087
exposure_se	INTERVAL	Cathepsin B: prot-a-718	0.0252	0.0251	0.0423	0.0252	0.0273	0.0306	0.0768	0.0493	0.0427	0.1176	0.0653	0.1078	0.0278	0.0668	0.0859	0.0879	0.0752	0.0834	0.0253	0.1293	0.0252	0.0248	0.0251	0.0307	0.0867	0.0375	0.0366	0.0288	0.0946	0.0933	0.1326	0.0888	0.051	0.0775	0.1066	0.1147	0.0258	0.1346	0.1004	0.0945	0.0279	0.0274	0.0523	0.0272	0.0908	0.1126	0.1029
	INTERVAL	Cathepsin E: prot-a-720	0.0252	0.0251	0.0423	0.0252	0.0273	0.0306	0.0768	0.0493	0.0428	0.1177	0.0653	0.1079	0.0279	0.0668	0.086	0.0879	0.0752	0.0837	0.0253	0.1295	0.0252	0.0248	0.025	0.0307	0.087	0.0375	0.0366	0.0288	0.0948	0.0933	0.1326	0.0888	0.0511	0.0775	0.1066	0.1147	0.0258	0.1345	0.1007	0.0946	0.0279	0.0284	0.0523	0.0272	0.0908	0.1126	0.1029
	INTERVAL	Cathepsin F: prot-a-722	0.0252	0.0251	0.0423	0.0252	0.0268	0.0306	0.0766	0.0493	0.0428	0.1176	0.0653	0.1078	0.0279	0.0668	0.086	0.0879	0.0751	0.0837	0.0252	0.1295	0.0252	0.0248	0.0251	0.0307	0.087	0.0375	0.0366	0.0287	0.0949	0.0933	0.1326	0.0888	0.0511	0.0776	0.1066	0.1147	0.0258	0.1346	0.1007	0.0946	0.0279	0.0284	0.0523	0.0269	0.0908	0.1123	0.1026
	INTERVAL	Cathepsin G: prot-a-723	0.0251	0.0251	0.0423	0.0252	0.0273	0.0306	0.0769	0.0492	0.0428	0.1175	0.065	0.1079	0.0279	0.0665	0.0859	0.0879	0.0752	0.0837	0.0253	0.1295	0.0252	0.0248	0.0251	0.0307	0.087	0.0375	0.0366	0.0288	0.0949	0.0933	0.1325	0.0885	0.0511	0.0776	0.1066	0.1147	0.0258	0.1346	0.1007	0.0946	0.0279	0.0284	0.0523	0.0272	0.0908	0.1126	0.103
	INTERVAL	Cathepsin H: prot-a-725	0.0252	0.0251	0.0423	0.0252	0.0273	0.0306	0.0769	0.0493	0.0428	0.1176	0.0653	0.1079	0.0279	0.0668	0.086	0.0879	0.0752	0.0837	0.0253	0.1294	0.0251	0.0248	0.0251	0.0307	0.087	0.0375	0.0366	0.0288	0.0948	0.0929	0.1326	0.0887	0.0511	0.0773	0.1066	0.1146	0.0258	0.1346	0.1007	0.0946	0.0279	0.0284	0.0523	0.0272	0.0908	0.1126	0.1029
	INTERVAL	Cathepsin L2: prot-a-726	0.0252	0.0251	0.0423	0.0252	0.0273	0.0306	0.0769	0.0492	0.0428	0.1174	0.0653	0.1078	0.0279	0.0668	0.086	0.0879	0.0752	0.0837	0.0253	0.1295	0.0252	0.0248	0.0251	0.0306	0.087	0.0375	0.0366	0.0288	0.0949	0.0931	0.1322	0.0887	0.0511	0.0775	0.1066	0.1147	0.0258	0.134	0.1007	0.0945	0.0279	0.0284	0.0521	0.0272	0.0905	0.1126	0.1029
	INTERVAL	Cathepsin O: prot-a-727	0.0252	0.025	0.0421	0.0251	0.0273	0.0306	0.0769	0.0491	0.0428	0.1176	0.0653	0.1079	0.0279	0.0668	0.0859	0.0876	0.0752	0.0837	0.0253	0.129	0.0252	0.0248	0.0251	0.0306	0.087	0.0374	0.0364	0.0288	0.0949	0.0933	0.1326	0.0888	0.0511	0.0776	0.1066	0.1148	0.0258	0.1346	0.1007	0.0946	0.0279	0.0284	0.0523	0.0272	0.0907	0.1126	0.1029
	INTERVAL	Cathepsin S: prot-a-728	0.0252	0.0251	0.0423	0.0252	0.0273	0.0304	0.0769	0.0492	0.0428	0.1172	0.0653	0.1079	0.0279	0.0668	0.0856	0.0879	0.0752	0.0837	0.0253	0.1295	0.0252	0.0247	0.0251	0.0307	0.087	0.0375	0.0366	0.0288	0.0949	0.0932	0.1326	0.0887	0.0511	0.0776	0.1066	0.1148	0.0257	0.1345	0.1007	0.0943	0.0279	0.0284	0.0522	0.0272	0.0908	0.1126	0.1029
	INTERVAL	Cathepsin Z: prot-a-729	0.0252	0.0251	0.0423	0.0252	0.0266	0.0306	0.0768	0.0493	0.0428	0.1176	0.0653	0.1075	0.0279	0.0668	0.086	0.0879	0.0749	0.0837	0.0253	0.1294	0.0252	0.0248	0.0251	0.0306	0.0869	0.0375	0.0366	0.0288	0.0948	0.0933	0.1326	0.0888	0.0511	0.0776	0.1063	0.1105	0.0258	0.1345	0.1007	0.0946	0.0279	0.0284	0.0523	0.0272	0.0908	0.1125	0.1029
outcome_beta	TRICL	Overall lung cancer: GCST004748	-0.013778	-0.006462	-0.056503	-0.007614	-0.013984	0.014152	-0.02009	0.018154	-0.016029	-0.003057	-0.026304	0.079175	-0.000937	-0.015069	-0.008692	0.045919	-0.040784	-0.001204	0.002503	0.04831	-0.023236	-0.014149	-0.006343	0.012897	0.06157	-0.028456	-0.032811	-0.002363	0.007273	-0.086804	-0.008833	-0.083344	-0.017965	0.023077	0.057766	0.096619	0.007227	-0.170864	0.008089	0.120092	-0.000522	0.001848	0.029001	-0.007944	-0.01709	0.046989	-0.05818
outcome_pval	TRICL	Overall lung cancer: GCST004748	0.258792	0.600357	0.0121664	0.524623	0.274463	0.335306	0.597342	0.517443	0.467667	0.954607	0.497085	0.158147	0.944655	0.72127	0.859731	0.437977	0.30564	0.975215	0.834917	0.403336	0.0478442	0.229859	0.598052	0.384309	0.302165	0.103629	0.0559735	0.868801	0.867193	0.16511	0.878675	0.10411	0.536325	0.552346	0.332026	0.0991603	0.558425	0.0200693	0.901416	0.0864113	0.969687	0.889664	0.260116	0.532	0.76762	0.535288	0.308483
outcome_se	TRICL	Overall lung cancer: GCST004748	0.012201	0.012335	0.022536	0.011968	0.012796	0.014688	0.038032	0.028046	0.02207	0.053712	0.038735	0.0561	0.013498	0.042237	0.049187	0.059203	0.039812	0.038742	0.012009	0.057809	0.011743	0.011784	0.012032	0.014824	0.059672	0.017484	0.017167	0.014306	0.043489	0.062535	0.057865	0.051281	0.029051	0.038834	0.05955	0.058595	0.01235	0.073488	0.065304	0.070039	0.013746	0.013324	0.025753	0.012712	0.057836	0.075794	0.057129
Summary data of figure 2b: Multivariable MR analysis of cathepsins and Adenocarcinoma
variable	study ID	accessions ID in database	rs10170044	rs1022239	rs1060435	rs10745925	rs10817163	rs112526544	rs113108135	rs113646963	rs114113108	rs114418234	rs114675081	rs11563944	rs115901379	rs116142041	rs116407656	rs116623438	rs116920068	rs117486267	rs1260326	rs12804405	rs12911554	rs13089837	rs13150189	rs13152767	rs13196989	rs13212873	rs13411643	rs143015877	rs143557119	rs146963690	rs147099093	rs147881440	rs147991203	rs148201372	rs148370779	rs148608463	rs149159018	rs150811995	rs151179824	rs1523319	rs1692819	rs17288007	rs1791679	rs181844705	rs183683891	rs186369051	rs189009983
exposure_beta	INTERVAL	Cathepsin B: prot-a-718	-0.0032	-0.0076	0.003	0.0238	0.0245	-0.0116	0.0211	0.1996	0.2285	-0.022	0.2172	0.1291	0.0006	-0.0417	0.0326	-0.1561	-0.0868	-0.4003	0.0052	0.3577	0.0108	0.0139	0.0014	0.4158	0.0634	0.0978	0.0151	0.028	0.4327	-0.1675	0.0474	-0.2331	0.2197	-0.0456	0.1991	0.018	0.0594	0.4603	0.2237	-0.007	0.4246	0.0061	-0.0209	0.0625	0.0876	0.0572	-0.1471
	INTERVAL	Cathepsin E: prot-a-720	0.04	0.0118	-0.0303	0.0382	-0.0321	0.0361	-0.0388	-0.0149	0.0838	-0.0709	0.0045	-0.0109	0.058	-0.1183	0.041	0.0525	-0.0324	0.0578	0.0626	0.0565	0.0306	-0.1152	-0.0113	0.0423	0.007	-0.1944	-0.0331	-0.0111	0.1639	-0.1219	0.0227	0.0646	0.069	0.1334	-0.1445	0.0465	-0.0982	-0.0287	0.1232	0.0234	0.0327	0.0938	0.0037	0.0785	-0.215	-0.1143	0.7055
	INTERVAL	Cathepsin F: prot-a-722	-0.0154	0.0115	-0.0016	-0.2874	-0.0017	0.3801	0.0382	0.0108	-0.3253	-0.0285	0.2838	0.0011	0.4306	-0.0005	-0.1018	0.0869	-0.2143	0.0794	-0.1642	0.0908	-0.0124	-0.0368	0.0625	-0.0366	0.0171	-0.0939	0.0076	-0.1325	-0.0336	-0.2393	-0.0585	0.0327	-0.0009	-0.1346	-0.1671	0.0434	0.074	-0.1109	0.0685	-0.0651	0.0139	-0.0314	0.2349	0.0625	-0.5242	-0.4818	-0.1519
	INTERVAL	Cathepsin G: prot-a-723	0.115	0.0532	-0.0403	-0.0373	0.0261	-0.0319	0.0125	0.0432	0.3491	0.3077	-0.0085	-0.007	0.0919	-0.3356	0.138	0.0713	0.1648	-0.0161	-0.0293	0.0823	0.0449	-0.0383	0.022	0.1321	-0.0048	0.104	-0.025	0.0282	0.059	-0.2648	0.4271	-0.0407	0.0637	0.0487	0.0956	0.0265	-0.0191	0.1373	0.0707	0.092	0.0412	0.037	0.016	-0.031	0.0048	-0.0542	-0.1049
	INTERVAL	Cathepsin H: prot-a-725	-0.0239	-0.0285	0.0224	0.0127	-0.0007	0.0225	-0.048	0.0587	-0.1818	0.0052	-0.0202	-0.0065	0.0753	0.0458	0.0494	0.0326	-0.0358	-0.1937	-0.0202	0.0152	-0.1198	0.0066	-0.0132	0.0545	0.0064	0.0873	0.0018	0.018	0.0938	0.1867	0.007	-0.0748	0.3758	0.0912	0.3086	0.0015	0.2143	0.0038	0.1426	-0.08	-0.0196	-0.0857	-0.011	0.0818	0.118	0.0436	-0.119
	INTERVAL	Cathepsin L2: prot-a-726	-0.0329	0.0167	0.0078	-0.0171	0.0048	0.0644	-0.0656	-0.0528	-0.4834	0.0576	0.0866	0.0076	0.1574	0.0426	0.0935	0.0863	0.0365	-0.0579	0.0377	0.0129	-0.0812	0.0132	0.053	-0.0239	0.0154	0.0259	0.0083	-0.0408	0.002	0.6246	0.0775	-0.0114	0.2735	-0.0845	0.1907	-0.0077	0.7034	-0.0191	0.1876	-0.0418	-0.0424	-0.2456	0.0073	0.4412	0.1727	0.1342	0.2216
	INTERVAL	Cathepsin O: prot-a-727	-0.0164	0.1157	-0.1291	0.0514	0.0289	-0.0033	0.2349	0.0041	0.1285	0.0225	0.1463	-0.0393	0.0418	-0.0084	-0.0507	-0.43	-0.1222	0.0918	-0.0098	0.612	-0.0227	0	0.1556	-0.0754	-0.1758	0.5422	0.1831	-0.0009	0.0215	-0.0636	0.0547	0.0157	0.0175	-0.0614	-0.0746	0.0161	0.1529	-0.0571	-0.0519	-0.0044	-0.001	0.0738	0.0066	-0.1942	-0.1039	0.0085	-0.2745
	INTERVAL	Cathepsin S: prot-a-728	-0.0269	0.0142	-0.0078	-0.0815	0.1983	0.0556	-0.095	0.0567	-0.5922	0.0235	0.1494	-0.0121	0.1271	-0.0285	0.4014	-0.0596	-0.1299	-0.0109	-0.0055	-0.1439	-0.0671	-0.0192	0.0602	0.0337	-0.0613	-0.1386	0.0249	-0.0481	0.073	0.212	0.0746	-0.0059	0.0689	0.0414	0.0719	-0.1178	0.3165	0.1443	0.4449	-0.1292	-0.0302	-0.2071	-0.0066	0.1682	0.2428	-0.2456	0.0584
	INTERVAL	Cathepsin Z: prot-a-729	-0.0164	0.0006	-0.0105	-0.3624	0.0039	0.2274	-0.0247	0.0112	-0.0471	0.0532	0.5153	-0.0068	0.2955	0.0306	-0.0417	0.075	-0.3498	0.0507	-0.0108	0.2002	-0.0571	-0.0124	0.1261	-0.0279	-0.0327	0.0266	0.0545	-0.0726	0.0009	0.0512	0.0598	0.0783	0.1099	-0.5187	-1.7632	0.0282	0.3374	0.0172	-0.0531	-0.0076	-0.0308	-0.0458	0.028	0.0755	-0.3268	-0.2341	-0.1482
exposure_pval	INTERVAL	Cathepsin B: prot-a-718	0.891251	0.758578	0.912011	0.380189	0.426581	0.870964	0.660693	2.95121e-06	0.0524807	0.74131	0.0436516	3.54813e-06	1	0.537032	0.707946	0.0758578	0.251189	1.58489e-06	0.831764	0.00562341	0.660693	0.57544	0.954993	1.62181e-06	0.0912011	0.40738	0.676083	0.331131	4.7863e-06	0.204174	0.588844	4.7863e-06	0.00457088	0.676083	0.0831764	0.489779	0.660693	4.57088e-06	0.0177828	0.794328	5.24807e-54	0.912011	0.446684	0.489779	0.436516	0.57544	0.338844
	INTERVAL	Cathepsin E: prot-a-720	0.112202	0.645654	0.229087	0.162181	0.295121	0.630957	0.426581	0.724436	0.47863	0.275423	0.977237	0.691831	0.537032	0.0758578	0.630957	0.549541	0.660693	0.489779	0.0134896	0.660693	0.223872	4.16869e-06	0.707946	0.630957	0.851138	0.0977237	0.363078	0.691831	0.0831764	0.354813	0.794328	0.204174	0.371535	0.20893	0.20893	0.0707946	0.467735	0.776247	0.194984	0.398107	0.251189	0.0724436	0.891251	0.389045	0.0562341	0.269153	4.67735e-06
	INTERVAL	Cathepsin F: prot-a-722	0.537032	0.645654	0.954993	9.12011e-27	0.954993	6.91831e-07	0.436516	0.794328	0.00562341	0.660693	0.00851138	0.977237	3.38844e-06	1	0.234423	0.323594	0.00436516	0.338844	6.91831e-11	0.47863	0.616595	0.141254	0.0416869	0.676083	0.645654	0.426581	0.831764	3.98107e-06	0.724436	0.0707946	0.512861	0.524807	1	0.20893	0.144544	0.0933254	0.588844	0.269153	0.467735	0.0199526	0.630957	0.549541	2.51189e-18	0.489779	3.01995e-06	2.63027e-06	0.323594
	INTERVAL	Cathepsin G: prot-a-723	4.7863e-06	0.0338844	0.109648	0.17378	0.398107	0.676083	0.794328	0.316228	0.00295121	2.23872e-06	0.933254	0.794328	0.323594	4.57088e-07	0.107152	0.416869	0.0281838	0.851138	0.245471	0.524807	0.074131	0.125893	0.47863	0.128825	0.891251	0.371535	0.489779	0.331131	0.537032	0.0457088	1.38038e-06	0.426581	0.40738	0.645654	0.40738	0.301995	0.891251	0.17378	0.457088	0.000977237	0.147911	0.47863	0.549541	0.74131	0.977237	0.60256	0.501187
	INTERVAL	Cathepsin H: prot-a-725	0.346737	0.25704	0.371535	0.645654	0.977237	0.776247	0.331131	0.169824	0.123027	0.933254	0.851138	0.812831	0.416869	0.489779	0.562341	0.707946	0.630957	0.0204174	0.426581	0.912011	1.8197e-06	0.794328	0.660693	0.537032	0.870964	0.457088	0.954993	0.537032	0.323594	0.158489	0.933254	0.144544	1.1749e-06	0.389045	0.00707946	0.954993	0.112202	0.977237	0.131826	0.00416869	0.489779	0.102329	0.691831	0.371535	0.295121	0.676083	0.436516
	INTERVAL	Cathepsin L2: prot-a-726	0.190546	0.501187	0.758578	0.537032	0.870964	0.398107	0.18197	0.218776	3.80189e-05	0.380189	0.426581	0.794328	0.0912011	0.524807	0.275423	0.323594	0.630957	0.489779	0.138038	0.912011	0.00125893	0.60256	0.0831764	0.776247	0.676083	0.831764	0.812831	0.154882	0.977237	2.29087e-06	0.380189	0.831764	0.000416869	0.426581	0.0954993	0.758578	1.54882e-07	0.851138	0.0467735	0.134896	0.134896	2.45471e-06	0.794328	1.09648e-06	0.125893	0.190546	0.151356
	INTERVAL	Cathepsin O: prot-a-727	0.512861	3.71535e-06	2.75423e-07	0.060256	0.346737	0.954993	1.69824e-06	0.933254	0.275423	0.724436	0.17378	0.158489	0.660693	0.891251	0.549541	9.12011e-07	0.104713	0.275423	0.691831	2.0893e-06	0.363078	1	3.46737e-07	0.389045	2.5704e-06	3.54813e-06	5.01187e-07	0.977237	0.812831	0.630957	0.537032	0.758578	0.812831	0.562341	0.512861	0.537032	0.25704	0.57544	0.588844	0.870964	0.977237	0.158489	0.812831	0.0323594	0.354813	0.933254	0.0758578
	INTERVAL	Cathepsin S: prot-a-728	0.288403	0.57544	0.758578	0.00275423	7.07946e-11	0.467735	0.0537032	0.186209	4.36516e-07	0.724436	0.165959	0.660693	0.169824	0.676083	2.75423e-06	0.501187	0.0831764	0.891251	0.831764	0.269153	0.00758578	0.446684	0.0501187	0.691831	0.102329	0.239883	0.501187	0.0954993	0.436516	0.109648	0.398107	0.912011	0.371535	0.691831	0.537032	4.57088e-06	0.0186209	0.151356	2.34423e-06	3.54813e-06	0.288403	7.24436e-05	0.812831	0.0645654	0.030903	0.0169824	0.707946
	INTERVAL	Cathepsin Z: prot-a-729	0.512861	0.977237	0.676083	2.29087e-42	0.891251	0.00301995	0.616595	0.794328	0.691831	0.416869	1.65959e-06	0.812831	0.00144544	0.645654	0.630957	0.389045	3.01995e-06	0.549541	0.676083	0.123027	0.0234423	0.616595	3.80189e-05	0.74131	0.380189	0.812831	0.134896	0.011749	1	0.691831	0.501187	0.125893	0.154882	1.04713e-06	2.5704e-57	0.275423	0.0120226	0.870964	0.57544	0.794328	0.275423	0.380189	0.301995	0.40738	0.00371535	0.0229087	0.338844
exposure_se	INTERVAL	Cathepsin B: prot-a-718	0.0252	0.0251	0.0252	0.0273	0.0306	0.0768	0.0493	0.0427	0.1176	0.0653	0.1078	0.0278	0.093	0.0668	0.0859	0.0879	0.0752	0.0834	0.0253	0.1293	0.0252	0.0251	0.0307	0.0867	0.0375	0.1173	0.0366	0.0288	0.0946	0.1326	0.0888	0.051	0.0775	0.1066	0.1147	0.0258	0.1346	0.1004	0.0945	0.0279	0.0274	0.0523	0.0272	0.0908	0.1126	0.1029	0.1546
	INTERVAL	Cathepsin E: prot-a-720	0.0252	0.0251	0.0252	0.0273	0.0306	0.0768	0.0493	0.0428	0.1177	0.0653	0.1079	0.0279	0.0929	0.0668	0.086	0.0879	0.0752	0.0837	0.0253	0.1295	0.0252	0.025	0.0307	0.087	0.0375	0.1173	0.0366	0.0288	0.0948	0.1326	0.0888	0.0511	0.0775	0.1066	0.1147	0.0258	0.1345	0.1007	0.0946	0.0279	0.0284	0.0523	0.0272	0.0908	0.1126	0.1029	0.1541
	INTERVAL	Cathepsin F: prot-a-722	0.0252	0.0251	0.0252	0.0268	0.0306	0.0766	0.0493	0.0428	0.1176	0.0653	0.1078	0.0279	0.0927	0.0668	0.086	0.0879	0.0751	0.0837	0.0252	0.1295	0.0252	0.0251	0.0307	0.087	0.0375	0.1173	0.0366	0.0287	0.0949	0.1326	0.0888	0.0511	0.0776	0.1066	0.1147	0.0258	0.1346	0.1007	0.0946	0.0279	0.0284	0.0523	0.0269	0.0908	0.1123	0.1026	0.1546
	INTERVAL	Cathepsin G: prot-a-723	0.0251	0.0251	0.0252	0.0273	0.0306	0.0769	0.0492	0.0428	0.1175	0.065	0.1079	0.0279	0.093	0.0665	0.0859	0.0879	0.0752	0.0837	0.0253	0.1295	0.0252	0.0251	0.0307	0.087	0.0375	0.1173	0.0366	0.0288	0.0949	0.1325	0.0885	0.0511	0.0776	0.1066	0.1147	0.0258	0.1346	0.1007	0.0946	0.0279	0.0284	0.0523	0.0272	0.0908	0.1126	0.103	0.1546
	INTERVAL	Cathepsin H: prot-a-725	0.0252	0.0251	0.0252	0.0273	0.0306	0.0769	0.0493	0.0428	0.1176	0.0653	0.1079	0.0279	0.093	0.0668	0.086	0.0879	0.0752	0.0837	0.0253	0.1294	0.0251	0.0251	0.0307	0.087	0.0375	0.1173	0.0366	0.0288	0.0948	0.1326	0.0887	0.0511	0.0773	0.1066	0.1146	0.0258	0.1346	0.1007	0.0946	0.0279	0.0284	0.0523	0.0272	0.0908	0.1126	0.1029	0.1546
	INTERVAL	Cathepsin L2: prot-a-726	0.0252	0.0251	0.0252	0.0273	0.0306	0.0769	0.0492	0.0428	0.1174	0.0653	0.1078	0.0279	0.0929	0.0668	0.086	0.0879	0.0752	0.0837	0.0253	0.1295	0.0252	0.0251	0.0306	0.087	0.0375	0.1173	0.0366	0.0288	0.0949	0.1322	0.0887	0.0511	0.0775	0.1066	0.1147	0.0258	0.134	0.1007	0.0945	0.0279	0.0284	0.0521	0.0272	0.0905	0.1126	0.1029	0.1546
	INTERVAL	Cathepsin O: prot-a-727	0.0252	0.025	0.0251	0.0273	0.0306	0.0769	0.0491	0.0428	0.1176	0.0653	0.1079	0.0279	0.093	0.0668	0.0859	0.0876	0.0752	0.0837	0.0253	0.129	0.0252	0.0251	0.0306	0.087	0.0374	0.117	0.0364	0.0288	0.0949	0.1326	0.0888	0.0511	0.0776	0.1066	0.1148	0.0258	0.1346	0.1007	0.0946	0.0279	0.0284	0.0523	0.0272	0.0907	0.1126	0.1029	0.1546
	INTERVAL	Cathepsin S: prot-a-728	0.0252	0.0251	0.0252	0.0273	0.0304	0.0769	0.0492	0.0428	0.1172	0.0653	0.1079	0.0279	0.093	0.0668	0.0856	0.0879	0.0752	0.0837	0.0253	0.1295	0.0252	0.0251	0.0307	0.087	0.0375	0.1173	0.0366	0.0288	0.0949	0.1326	0.0887	0.0511	0.0776	0.1066	0.1148	0.0257	0.1345	0.1007	0.0943	0.0279	0.0284	0.0522	0.0272	0.0908	0.1126	0.1029	0.1546
	INTERVAL	Cathepsin Z: prot-a-729	0.0252	0.0251	0.0252	0.0266	0.0306	0.0768	0.0493	0.0428	0.1176	0.0653	0.1075	0.0279	0.0928	0.0668	0.086	0.0879	0.0749	0.0837	0.0253	0.1294	0.0252	0.0251	0.0306	0.0869	0.0375	0.1173	0.0366	0.0288	0.0948	0.1326	0.0888	0.0511	0.0776	0.1063	0.1105	0.0258	0.1345	0.1007	0.0946	0.0279	0.0284	0.0523	0.0272	0.0908	0.1125	0.1029	0.1546
outcome_beta	TRICL	Adenocarcinoma: GCST004744	-0.011056	-0.006316	-0.014965	-0.017168	0.012019	-0.022051	-0.006439	-0.010175	0.027998	0.009669	0.032181	-0.01716	0.063567	-0.088513	-0.058208	-0.039893	-0.066489	-0.016113	0.005099	0.018349	-0.027442	0.010079	0.023094	0.041123	-0.010445	0.043816	-0.045325	-0.03904	0.056813	-0.044958	-0.034725	-0.011217	-0.070434	0.007048	0.029265	0.00146	-0.218961	-0.064548	0.195493	-0.004424	0.017772	0.036081	-0.01995	-0.018021	-0.141697	-0.044903	0.002504
outcome_pval	TRICL	Adenocarcinoma: GCST004744	0.51334	0.709113	0.36544	0.330199	0.548812	0.665114	0.868175	0.736627	0.697373	0.854195	0.684344	0.354183	0.331138	0.128269	0.397058	0.618008	0.230029	0.765122	0.75819	0.816692	0.0903696	0.542607	0.257671	0.611099	0.668179	0.562706	0.0543567	0.0491637	0.350848	0.580208	0.614789	0.781934	0.198395	0.932267	0.728702	0.93135	0.0234475	0.470507	0.0404502	0.815019	0.332173	0.319465	0.253837	0.819847	0.183045	0.562908	0.977433
outcome_se	TRICL	Adenocarcinoma: GCST004744	0.016914	0.016931	0.016535	0.017632	0.020048	0.050943	0.038794	0.030253	0.071999	0.052612	0.079158	0.018521	0.06541	0.058195	0.068732	0.079997	0.055394	0.053933	0.016564	0.079157	0.016205	0.016553	0.020403	0.080871	0.024367	0.075698	0.023558	0.019846	0.060896	0.081286	0.069001	0.040523	0.054764	0.08293	0.084374	0.016953	0.096626	0.089444	0.095404	0.01891	0.018326	0.036242	0.017484	0.079129	0.106424	0.077615	0.08852
Summary data of figure 2c: Multivariable MR analysis of cathepsins and Squamous carcinoma
variable	study ID	accessions ID in database	rs10170044	rs1022239	rs10516855	rs1060435	rs10745925	rs10817163	rs112526544	rs113108135	rs113646963	rs114113108	rs114418234	rs114675081	rs11563944	rs115901379	rs116142041	rs116407656	rs116623438	rs116920068	rs117486267	rs1260326	rs12804405	rs12911554	rs13068566	rs13089837	rs13150189	rs13152767	rs13196989	rs13212873	rs13411643	rs143015877	rs143557119	rs146037740	rs146963690	rs147099093	rs147881440	rs147991203	rs148201372	rs148370779	rs148608463	rs149159018	rs151179824	rs1523319	rs1692819	rs17288007	rs1791679	rs181844705	rs183683891
exposure_beta	INTERVAL	Cathepsin B: prot-a-718	-0.0032	-0.0076	0.0563	0.003	0.0238	0.0245	-0.0116	0.0211	0.1996	0.2285	-0.022	0.2172	0.1291	0.0006	-0.0417	0.0326	-0.1561	-0.0868	-0.4003	0.0052	0.3577	0.0108	0.0005	0.0139	0.0014	0.4158	0.0634	0.0978	0.0151	0.028	0.4327	0.0978	-0.1675	0.0474	-0.2331	0.2197	-0.0456	0.1991	0.018	0.0594	0.2237	-0.007	0.4246	0.0061	-0.0209	0.0625	0.0876
	INTERVAL	Cathepsin E: prot-a-720	0.04	0.0118	0.0569	-0.0303	0.0382	-0.0321	0.0361	-0.0388	-0.0149	0.0838	-0.0709	0.0045	-0.0109	0.058	-0.1183	0.041	0.0525	-0.0324	0.0578	0.0626	0.0565	0.0306	-0.0272	-0.1152	-0.0113	0.0423	0.007	-0.1944	-0.0331	-0.0111	0.1639	-0.0242	-0.1219	0.0227	0.0646	0.069	0.1334	-0.1445	0.0465	-0.0982	0.1232	0.0234	0.0327	0.0938	0.0037	0.0785	-0.215
	INTERVAL	Cathepsin F: prot-a-722	-0.0154	0.0115	-0.0553	-0.0016	-0.2874	-0.0017	0.3801	0.0382	0.0108	-0.3253	-0.0285	0.2838	0.0011	0.4306	-0.0005	-0.1018	0.0869	-0.2143	0.0794	-0.1642	0.0908	-0.0124	0.0206	-0.0368	0.0625	-0.0366	0.0171	-0.0939	0.0076	-0.1325	-0.0336	0.1417	-0.2393	-0.0585	0.0327	-0.0009	-0.1346	-0.1671	0.0434	0.074	0.0685	-0.0651	0.0139	-0.0314	0.2349	0.0625	-0.5242
	INTERVAL	Cathepsin G: prot-a-723	0.115	0.0532	0.06	-0.0403	-0.0373	0.0261	-0.0319	0.0125	0.0432	0.3491	0.3077	-0.0085	-0.007	0.0919	-0.3356	0.138	0.0713	0.1648	-0.0161	-0.0293	0.0823	0.0449	-0.0229	-0.0383	0.022	0.1321	-0.0048	0.104	-0.025	0.0282	0.059	-0.1211	-0.2648	0.4271	-0.0407	0.0637	0.0487	0.0956	0.0265	-0.0191	0.0707	0.092	0.0412	0.037	0.016	-0.031	0.0048
	INTERVAL	Cathepsin H: prot-a-725	-0.0239	-0.0285	0.0535	0.0224	0.0127	-0.0007	0.0225	-0.048	0.0587	-0.1818	0.0052	-0.0202	-0.0065	0.0753	0.0458	0.0494	0.0326	-0.0358	-0.1937	-0.0202	0.0152	-0.1198	0.028	0.0066	-0.0132	0.0545	0.0064	0.0873	0.0018	0.018	0.0938	0.4736	0.1867	0.007	-0.0748	0.3758	0.0912	0.3086	0.0015	0.2143	0.1426	-0.08	-0.0196	-0.0857	-0.011	0.0818	0.118
	INTERVAL	Cathepsin L2: prot-a-726	-0.0329	0.0167	0.0156	0.0078	-0.0171	0.0048	0.0644	-0.0656	-0.0528	-0.4834	0.0576	0.0866	0.0076	0.1574	0.0426	0.0935	0.0863	0.0365	-0.0579	0.0377	0.0129	-0.0812	0.0173	0.0132	0.053	-0.0239	0.0154	0.0259	0.0083	-0.0408	0.002	0.245	0.6246	0.0775	-0.0114	0.2735	-0.0845	0.1907	-0.0077	0.7034	0.1876	-0.0418	-0.0424	-0.2456	0.0073	0.4412	0.1727
	INTERVAL	Cathepsin O: prot-a-727	-0.0164	0.1157	-0.1969	-0.1291	0.0514	0.0289	-0.0033	0.2349	0.0041	0.1285	0.0225	0.1463	-0.0393	0.0418	-0.0084	-0.0507	-0.43	-0.1222	0.0918	-0.0098	0.612	-0.0227	-0.0217	0	0.1556	-0.0754	-0.1758	0.5422	0.1831	-0.0009	0.0215	0.0765	-0.0636	0.0547	0.0157	0.0175	-0.0614	-0.0746	0.0161	0.1529	-0.0519	-0.0044	-0.001	0.0738	0.0066	-0.1942	-0.1039
	INTERVAL	Cathepsin S: prot-a-728	-0.0269	0.0142	0.0166	-0.0078	-0.0815	0.1983	0.0556	-0.095	0.0567	-0.5922	0.0235	0.1494	-0.0121	0.1271	-0.0285	0.4014	-0.0596	-0.1299	-0.0109	-0.0055	-0.1439	-0.0671	0.1157	-0.0192	0.0602	0.0337	-0.0613	-0.1386	0.0249	-0.0481	0.073	0.1557	0.212	0.0746	-0.0059	0.0689	0.0414	0.0719	-0.1178	0.3165	0.4449	-0.1292	-0.0302	-0.2071	-0.0066	0.1682	0.2428
	INTERVAL	Cathepsin Z: prot-a-729	-0.0164	0.0006	-0.0434	-0.0105	-0.3624	0.0039	0.2274	-0.0247	0.0112	-0.0471	0.0532	0.5153	-0.0068	0.2955	0.0306	-0.0417	0.075	-0.3498	0.0507	-0.0108	0.2002	-0.0571	-0.0043	-0.0124	0.1261	-0.0279	-0.0327	0.0266	0.0545	-0.0726	0.0009	0.0598	0.0512	0.0598	0.0783	0.1099	-0.5187	-1.7632	0.0282	0.3374	-0.0531	-0.0076	-0.0308	-0.0458	0.028	0.0755	-0.3268
exposure_pval	INTERVAL	Cathepsin B: prot-a-718	0.891251	0.758578	0.18197	0.912011	0.380189	0.426581	0.870964	0.660693	2.95121e-06	0.0524807	0.74131	0.0436516	3.54813e-06	1	0.537032	0.707946	0.0758578	0.251189	1.58489e-06	0.831764	0.00562341	0.660693	0.977237	0.57544	0.954993	1.62181e-06	0.0912011	0.40738	0.676083	0.331131	4.7863e-06	0.295121	0.204174	0.588844	4.7863e-06	0.00457088	0.676083	0.0831764	0.489779	0.660693	0.0177828	0.794328	5.24807e-54	0.912011	0.446684	0.489779	0.436516
	INTERVAL	Cathepsin E: prot-a-720	0.112202	0.645654	0.177828	0.229087	0.162181	0.295121	0.630957	0.426581	0.724436	0.47863	0.275423	0.977237	0.691831	0.537032	0.0758578	0.630957	0.549541	0.660693	0.489779	0.0134896	0.660693	0.223872	0.275423	4.16869e-06	0.707946	0.630957	0.851138	0.0977237	0.363078	0.691831	0.0831764	0.794328	0.354813	0.794328	0.204174	0.371535	0.20893	0.20893	0.0707946	0.467735	0.194984	0.398107	0.251189	0.0724436	0.891251	0.389045	0.0562341
	INTERVAL	Cathepsin F: prot-a-722	0.537032	0.645654	0.190546	0.954993	9.12011e-27	0.954993	6.91831e-07	0.436516	0.794328	0.00562341	0.660693	0.00851138	0.977237	3.38844e-06	1	0.234423	0.323594	0.00436516	0.338844	6.91831e-11	0.47863	0.616595	0.40738	0.141254	0.0416869	0.676083	0.645654	0.426581	0.831764	3.98107e-06	0.724436	0.128825	0.0707946	0.512861	0.524807	1	0.20893	0.144544	0.0933254	0.588844	0.467735	0.0199526	0.630957	0.549541	2.51189e-18	0.489779	3.01995e-06
	INTERVAL	Cathepsin G: prot-a-723	4.7863e-06	0.0338844	0.154882	0.109648	0.17378	0.398107	0.676083	0.794328	0.316228	0.00295121	2.23872e-06	0.933254	0.794328	0.323594	4.57088e-07	0.107152	0.416869	0.0281838	0.851138	0.245471	0.524807	0.074131	0.354813	0.125893	0.47863	0.128825	0.891251	0.371535	0.489779	0.331131	0.537032	0.194984	0.0457088	1.38038e-06	0.426581	0.40738	0.645654	0.40738	0.301995	0.891251	0.457088	0.000977237	0.147911	0.47863	0.549541	0.74131	0.977237
	INTERVAL	Cathepsin H: prot-a-725	0.346737	0.25704	0.204174	0.371535	0.645654	0.977237	0.776247	0.331131	0.169824	0.123027	0.933254	0.851138	0.812831	0.416869	0.489779	0.562341	0.707946	0.630957	0.0204174	0.426581	0.912011	1.8197e-06	0.25704	0.794328	0.660693	0.537032	0.870964	0.457088	0.954993	0.537032	0.323594	3.46737e-07	0.158489	0.933254	0.144544	1.1749e-06	0.389045	0.00707946	0.954993	0.112202	0.131826	0.00416869	0.489779	0.102329	0.691831	0.371535	0.295121
	INTERVAL	Cathepsin L2: prot-a-726	0.190546	0.501187	0.707946	0.758578	0.537032	0.870964	0.398107	0.18197	0.218776	3.80189e-05	0.380189	0.426581	0.794328	0.0912011	0.524807	0.275423	0.323594	0.630957	0.489779	0.138038	0.912011	0.00125893	0.489779	0.60256	0.0831764	0.776247	0.676083	0.831764	0.812831	0.154882	0.977237	0.00851138	2.29087e-06	0.380189	0.831764	0.000416869	0.426581	0.0954993	0.758578	1.54882e-07	0.0467735	0.134896	0.134896	2.45471e-06	0.794328	1.09648e-06	0.125893
	INTERVAL	Cathepsin O: prot-a-727	0.512861	3.71535e-06	2.95121e-06	2.75423e-07	0.060256	0.346737	0.954993	1.69824e-06	0.933254	0.275423	0.724436	0.17378	0.158489	0.660693	0.891251	0.549541	9.12011e-07	0.104713	0.275423	0.691831	2.0893e-06	0.363078	0.380189	1	3.46737e-07	0.389045	2.5704e-06	3.54813e-06	5.01187e-07	0.977237	0.812831	0.40738	0.630957	0.537032	0.758578	0.812831	0.562341	0.512861	0.537032	0.25704	0.588844	0.870964	0.977237	0.158489	0.812831	0.0323594	0.354813
	INTERVAL	Cathepsin S: prot-a-728	0.288403	0.57544	0.691831	0.758578	0.00275423	7.07946e-11	0.467735	0.0537032	0.186209	4.36516e-07	0.724436	0.165959	0.660693	0.169824	0.676083	2.75423e-06	0.501187	0.0831764	0.891251	0.831764	0.269153	0.00758578	2.88403e-06	0.446684	0.0501187	0.691831	0.102329	0.239883	0.501187	0.0954993	0.436516	0.0954993	0.109648	0.398107	0.912011	0.371535	0.691831	0.537032	4.57088e-06	0.0186209	2.34423e-06	3.54813e-06	0.288403	7.24436e-05	0.812831	0.0645654	0.030903
	INTERVAL	Cathepsin Z: prot-a-729	0.512861	0.977237	0.301995	0.676083	2.29087e-42	0.891251	0.00301995	0.616595	0.794328	0.691831	0.416869	1.65959e-06	0.812831	0.00144544	0.645654	0.630957	0.389045	3.01995e-06	0.549541	0.676083	0.123027	0.0234423	0.851138	0.616595	3.80189e-05	0.74131	0.380189	0.812831	0.134896	0.011749	1	0.524807	0.691831	0.501187	0.125893	0.154882	1.04713e-06	2.5704e-57	0.275423	0.0120226	0.57544	0.794328	0.275423	0.380189	0.301995	0.40738	0.00371535
exposure_se	INTERVAL	Cathepsin B: prot-a-718	0.0252	0.0251	0.0423	0.0252	0.0273	0.0306	0.0768	0.0493	0.0427	0.1176	0.0653	0.1078	0.0278	0.093	0.0668	0.0859	0.0879	0.0752	0.0834	0.0253	0.1293	0.0252	0.0248	0.0251	0.0307	0.0867	0.0375	0.1173	0.0366	0.0288	0.0946	0.0933	0.1326	0.0888	0.051	0.0775	0.1066	0.1147	0.0258	0.1346	0.0945	0.0279	0.0274	0.0523	0.0272	0.0908	0.1126
	INTERVAL	Cathepsin E: prot-a-720	0.0252	0.0251	0.0423	0.0252	0.0273	0.0306	0.0768	0.0493	0.0428	0.1177	0.0653	0.1079	0.0279	0.0929	0.0668	0.086	0.0879	0.0752	0.0837	0.0253	0.1295	0.0252	0.0248	0.025	0.0307	0.087	0.0375	0.1173	0.0366	0.0288	0.0948	0.0933	0.1326	0.0888	0.0511	0.0775	0.1066	0.1147	0.0258	0.1345	0.0946	0.0279	0.0284	0.0523	0.0272	0.0908	0.1126
	INTERVAL	Cathepsin F: prot-a-722	0.0252	0.0251	0.0423	0.0252	0.0268	0.0306	0.0766	0.0493	0.0428	0.1176	0.0653	0.1078	0.0279	0.0927	0.0668	0.086	0.0879	0.0751	0.0837	0.0252	0.1295	0.0252	0.0248	0.0251	0.0307	0.087	0.0375	0.1173	0.0366	0.0287	0.0949	0.0933	0.1326	0.0888	0.0511	0.0776	0.1066	0.1147	0.0258	0.1346	0.0946	0.0279	0.0284	0.0523	0.0269	0.0908	0.1123
	INTERVAL	Cathepsin G: prot-a-723	0.0251	0.0251	0.0423	0.0252	0.0273	0.0306	0.0769	0.0492	0.0428	0.1175	0.065	0.1079	0.0279	0.093	0.0665	0.0859	0.0879	0.0752	0.0837	0.0253	0.1295	0.0252	0.0248	0.0251	0.0307	0.087	0.0375	0.1173	0.0366	0.0288	0.0949	0.0933	0.1325	0.0885	0.0511	0.0776	0.1066	0.1147	0.0258	0.1346	0.0946	0.0279	0.0284	0.0523	0.0272	0.0908	0.1126
	INTERVAL	Cathepsin H: prot-a-725	0.0252	0.0251	0.0423	0.0252	0.0273	0.0306	0.0769	0.0493	0.0428	0.1176	0.0653	0.1079	0.0279	0.093	0.0668	0.086	0.0879	0.0752	0.0837	0.0253	0.1294	0.0251	0.0248	0.0251	0.0307	0.087	0.0375	0.1173	0.0366	0.0288	0.0948	0.0929	0.1326	0.0887	0.0511	0.0773	0.1066	0.1146	0.0258	0.1346	0.0946	0.0279	0.0284	0.0523	0.0272	0.0908	0.1126
	INTERVAL	Cathepsin L2: prot-a-726	0.0252	0.0251	0.0423	0.0252	0.0273	0.0306	0.0769	0.0492	0.0428	0.1174	0.0653	0.1078	0.0279	0.0929	0.0668	0.086	0.0879	0.0752	0.0837	0.0253	0.1295	0.0252	0.0248	0.0251	0.0306	0.087	0.0375	0.1173	0.0366	0.0288	0.0949	0.0931	0.1322	0.0887	0.0511	0.0775	0.1066	0.1147	0.0258	0.134	0.0945	0.0279	0.0284	0.0521	0.0272	0.0905	0.1126
	INTERVAL	Cathepsin O: prot-a-727	0.0252	0.025	0.0421	0.0251	0.0273	0.0306	0.0769	0.0491	0.0428	0.1176	0.0653	0.1079	0.0279	0.093	0.0668	0.0859	0.0876	0.0752	0.0837	0.0253	0.129	0.0252	0.0248	0.0251	0.0306	0.087	0.0374	0.117	0.0364	0.0288	0.0949	0.0933	0.1326	0.0888	0.0511	0.0776	0.1066	0.1148	0.0258	0.1346	0.0946	0.0279	0.0284	0.0523	0.0272	0.0907	0.1126
	INTERVAL	Cathepsin S: prot-a-728	0.0252	0.0251	0.0423	0.0252	0.0273	0.0304	0.0769	0.0492	0.0428	0.1172	0.0653	0.1079	0.0279	0.093	0.0668	0.0856	0.0879	0.0752	0.0837	0.0253	0.1295	0.0252	0.0247	0.0251	0.0307	0.087	0.0375	0.1173	0.0366	0.0288	0.0949	0.0932	0.1326	0.0887	0.0511	0.0776	0.1066	0.1148	0.0257	0.1345	0.0943	0.0279	0.0284	0.0522	0.0272	0.0908	0.1126
	INTERVAL	Cathepsin Z: prot-a-729	0.0252	0.0251	0.0423	0.0252	0.0266	0.0306	0.0768	0.0493	0.0428	0.1176	0.0653	0.1075	0.0279	0.0928	0.0668	0.086	0.0879	0.0749	0.0837	0.0253	0.1294	0.0252	0.0248	0.0251	0.0306	0.0869	0.0375	0.1173	0.0366	0.0288	0.0948	0.0933	0.1326	0.0888	0.0511	0.0776	0.1063	0.1105	0.0258	0.1345	0.0946	0.0279	0.0284	0.0523	0.0272	0.0908	0.1125
outcome_beta	TRICL	Squamous carcinoma: GCST004750	-0.018454	-0.002723	-0.091166	0.000446	-0.022139	0.036501	0.050015	0.049568	-0.038806	0.070744	-5.1e-05	0.058158	0.002959	0.074279	-0.041608	-0.027408	0.173204	-0.019277	0.023909	0.003638	0.075834	-0.00159	-0.003612	0.003255	0.024394	0.184679	-0.044178	-0.088404	-0.032113	0.001022	0.032477	-0.045887	0.092697	-0.162839	0.015267	0.087696	0.081749	0.074947	-0.02496	0.009654	-0.079722	0.010706	0.007427	0.074463	0.00358	0.014184	0.166995
outcome_pval	TRICL	Squamous carcinoma: GCST004750	0.343784	0.890288	0.0112996	0.981366	0.278071	0.121115	0.40289	0.27158	0.276195	0.408915	0.999349	0.511948	0.891311	0.325128	0.542806	0.72857	0.0737368	0.754078	0.704733	0.8494	0.428989	0.932728	0.848274	0.864882	0.303868	0.0393753	0.113928	0.350562	0.237883	0.964103	0.644974	0.631078	0.303307	0.0523623	0.74122	0.157498	0.389299	0.448219	0.205545	0.934182	0.495858	0.625488	0.727741	0.0682941	0.860356	0.87597	0.168261
outcome_se	TRICL	Squamous carcinoma: GCST004750	0.019492	0.01974	0.035987	0.019097	0.020411	0.023547	0.059793	0.045085	0.035637	0.085667	0.062865	0.088681	0.021652	0.075489	0.06837	0.078978	0.096857	0.061535	0.063095	0.019157	0.09588	0.018841	0.018879	0.019129	0.023725	0.089639	0.027947	0.094701	0.027208	0.022698	0.070485	0.095557	0.090053	0.083931	0.046229	0.06204	0.094959	0.098825	0.019717	0.116894	0.117062	0.021934	0.021333	0.040845	0.020352	0.09088	0.121203
Summary data of figure 2d: Multivariable MR analysis of cathepsins and SCLC
variable	study ID	accessions ID in database	rs10170044	rs1022239	rs10516855	rs1060435	rs10745925	rs10817163	rs112526544	rs112918835	rs113108135	rs113646963	rs114113108	rs114418234	rs114675081	rs115901379	rs116142041	rs116407656	rs116623438	rs116920068	rs117486267	rs1260326	rs12804405	rs13068566	rs13089837	rs13150189	rs13152767	rs13196989	rs13212873	rs13411643	rs143015877	rs143557119	rs146963690	rs147099093	rs147881440	rs147991203	rs148201372	rs148370779	rs148608463	rs1523319	rs1692819	rs17288007	rs1791679	rs181844705	rs183683891	rs186369051	rs189009983	rs192289769	rs1936839
exposure_beta	INTERVAL	Cathepsin B: prot-a-718	-0.0032	-0.0076	0.0563	0.003	0.0238	0.0245	-0.0116	-0.0369	0.0211	0.1996	0.2285	-0.022	0.2172	0.0006	-0.0417	0.0326	-0.1561	-0.0868	-0.4003	0.0052	0.3577	0.0005	0.0139	0.0014	0.4158	0.0634	0.0978	0.0151	0.028	0.4327	-0.1675	0.0474	-0.2331	0.2197	-0.0456	0.1991	0.018	-0.007	0.4246	0.0061	-0.0209	0.0625	0.0876	0.0572	-0.1471	-0.0147	0
	INTERVAL	Cathepsin E: prot-a-720	0.04	0.0118	0.0569	-0.0303	0.0382	-0.0321	0.0361	0.7062	-0.0388	-0.0149	0.0838	-0.0709	0.0045	0.058	-0.1183	0.041	0.0525	-0.0324	0.0578	0.0626	0.0565	-0.0272	-0.1152	-0.0113	0.0423	0.007	-0.1944	-0.0331	-0.0111	0.1639	-0.1219	0.0227	0.0646	0.069	0.1334	-0.1445	0.0465	0.0234	0.0327	0.0938	0.0037	0.0785	-0.215	-0.1143	0.7055	-0.2044	0.1562
	INTERVAL	Cathepsin F: prot-a-722	-0.0154	0.0115	-0.0553	-0.0016	-0.2874	-0.0017	0.3801	0.1976	0.0382	0.0108	-0.3253	-0.0285	0.2838	0.4306	-0.0005	-0.1018	0.0869	-0.2143	0.0794	-0.1642	0.0908	0.0206	-0.0368	0.0625	-0.0366	0.0171	-0.0939	0.0076	-0.1325	-0.0336	-0.2393	-0.0585	0.0327	-0.0009	-0.1346	-0.1671	0.0434	-0.0651	0.0139	-0.0314	0.2349	0.0625	-0.5242	-0.4818	-0.1519	-0.0547	-0.027
	INTERVAL	Cathepsin G: prot-a-723	0.115	0.0532	0.06	-0.0403	-0.0373	0.0261	-0.0319	-0.1749	0.0125	0.0432	0.3491	0.3077	-0.0085	0.0919	-0.3356	0.138	0.0713	0.1648	-0.0161	-0.0293	0.0823	-0.0229	-0.0383	0.022	0.1321	-0.0048	0.104	-0.025	0.0282	0.059	-0.2648	0.4271	-0.0407	0.0637	0.0487	0.0956	0.0265	0.092	0.0412	0.037	0.016	-0.031	0.0048	-0.0542	-0.1049	-0.5468	-0.0115
	INTERVAL	Cathepsin H: prot-a-725	-0.0239	-0.0285	0.0535	0.0224	0.0127	-0.0007	0.0225	0.2489	-0.048	0.0587	-0.1818	0.0052	-0.0202	0.0753	0.0458	0.0494	0.0326	-0.0358	-0.1937	-0.0202	0.0152	0.028	0.0066	-0.0132	0.0545	0.0064	0.0873	0.0018	0.018	0.0938	0.1867	0.007	-0.0748	0.3758	0.0912	0.3086	0.0015	-0.08	-0.0196	-0.0857	-0.011	0.0818	0.118	0.0436	-0.119	0.1294	-0.0154
	INTERVAL	Cathepsin L2: prot-a-726	-0.0329	0.0167	0.0156	0.0078	-0.0171	0.0048	0.0644	0.0346	-0.0656	-0.0528	-0.4834	0.0576	0.0866	0.1574	0.0426	0.0935	0.0863	0.0365	-0.0579	0.0377	0.0129	0.0173	0.0132	0.053	-0.0239	0.0154	0.0259	0.0083	-0.0408	0.002	0.6246	0.0775	-0.0114	0.2735	-0.0845	0.1907	-0.0077	-0.0418	-0.0424	-0.2456	0.0073	0.4412	0.1727	0.1342	0.2216	0.1758	-0.0439
	INTERVAL	Cathepsin O: prot-a-727	-0.0164	0.1157	-0.1969	-0.1291	0.0514	0.0289	-0.0033	-0.0918	0.2349	0.0041	0.1285	0.0225	0.1463	0.0418	-0.0084	-0.0507	-0.43	-0.1222	0.0918	-0.0098	0.612	-0.0217	0	0.1556	-0.0754	-0.1758	0.5422	0.1831	-0.0009	0.0215	-0.0636	0.0547	0.0157	0.0175	-0.0614	-0.0746	0.0161	-0.0044	-0.001	0.0738	0.0066	-0.1942	-0.1039	0.0085	-0.2745	0.0059	-0.0025
	INTERVAL	Cathepsin S: prot-a-728	-0.0269	0.0142	0.0166	-0.0078	-0.0815	0.1983	0.0556	-0.2715	-0.095	0.0567	-0.5922	0.0235	0.1494	0.1271	-0.0285	0.4014	-0.0596	-0.1299	-0.0109	-0.0055	-0.1439	0.1157	-0.0192	0.0602	0.0337	-0.0613	-0.1386	0.0249	-0.0481	0.073	0.212	0.0746	-0.0059	0.0689	0.0414	0.0719	-0.1178	-0.1292	-0.0302	-0.2071	-0.0066	0.1682	0.2428	-0.2456	0.0584	0.0155	0.0075
	INTERVAL	Cathepsin Z: prot-a-729	-0.0164	0.0006	-0.0434	-0.0105	-0.3624	0.0039	0.2274	0.2126	-0.0247	0.0112	-0.0471	0.0532	0.5153	0.2955	0.0306	-0.0417	0.075	-0.3498	0.0507	-0.0108	0.2002	-0.0043	-0.0124	0.1261	-0.0279	-0.0327	0.0266	0.0545	-0.0726	0.0009	0.0512	0.0598	0.0783	0.1099	-0.5187	-1.7632	0.0282	-0.0076	-0.0308	-0.0458	0.028	0.0755	-0.3268	-0.2341	-0.1482	0.0432	0.03
exposure_pval	INTERVAL	Cathepsin B: prot-a-718	0.891251	0.758578	0.18197	0.912011	0.380189	0.426581	0.870964	0.812831	0.660693	2.95121e-06	0.0524807	0.74131	0.0436516	1	0.537032	0.707946	0.0758578	0.251189	1.58489e-06	0.831764	0.00562341	0.977237	0.57544	0.954993	1.62181e-06	0.0912011	0.40738	0.676083	0.331131	4.7863e-06	0.204174	0.588844	4.7863e-06	0.00457088	0.676083	0.0831764	0.489779	0.794328	5.24807e-54	0.912011	0.446684	0.489779	0.436516	0.57544	0.338844	0.891251	1
	INTERVAL	Cathepsin E: prot-a-720	0.112202	0.645654	0.177828	0.229087	0.162181	0.295121	0.630957	3.71535e-06	0.426581	0.724436	0.47863	0.275423	0.977237	0.537032	0.0758578	0.630957	0.549541	0.660693	0.489779	0.0134896	0.660693	0.275423	4.16869e-06	0.707946	0.630957	0.851138	0.0977237	0.363078	0.691831	0.0831764	0.354813	0.794328	0.204174	0.371535	0.20893	0.20893	0.0707946	0.398107	0.251189	0.0724436	0.891251	0.389045	0.0562341	0.269153	4.67735e-06	0.0616595	1.99526e-06
	INTERVAL	Cathepsin F: prot-a-722	0.537032	0.645654	0.190546	0.954993	9.12011e-27	0.954993	6.91831e-07	0.194984	0.436516	0.794328	0.00562341	0.660693	0.00851138	3.38844e-06	1	0.234423	0.323594	0.00436516	0.338844	6.91831e-11	0.47863	0.40738	0.141254	0.0416869	0.676083	0.645654	0.426581	0.831764	3.98107e-06	0.724436	0.0707946	0.512861	0.524807	1	0.20893	0.144544	0.0933254	0.0199526	0.630957	0.549541	2.51189e-18	0.489779	3.01995e-06	2.63027e-06	0.323594	0.616595	0.416869
	INTERVAL	Cathepsin G: prot-a-723	4.7863e-06	0.0338844	0.154882	0.109648	0.17378	0.398107	0.676083	0.251189	0.794328	0.316228	0.00295121	2.23872e-06	0.933254	0.323594	4.57088e-07	0.107152	0.416869	0.0281838	0.851138	0.245471	0.524807	0.354813	0.125893	0.47863	0.128825	0.891251	0.371535	0.489779	0.331131	0.537032	0.0457088	1.38038e-06	0.426581	0.40738	0.645654	0.40738	0.301995	0.000977237	0.147911	0.47863	0.549541	0.74131	0.977237	0.60256	0.501187	5.62341e-07	0.724436
	INTERVAL	Cathepsin H: prot-a-725	0.346737	0.25704	0.204174	0.371535	0.645654	0.977237	0.776247	0.104713	0.331131	0.169824	0.123027	0.933254	0.851138	0.416869	0.489779	0.562341	0.707946	0.630957	0.0204174	0.426581	0.912011	0.25704	0.794328	0.660693	0.537032	0.870964	0.457088	0.954993	0.537032	0.323594	0.158489	0.933254	0.144544	1.1749e-06	0.389045	0.00707946	0.954993	0.00416869	0.489779	0.102329	0.691831	0.371535	0.295121	0.676083	0.436516	0.239883	0.645654
	INTERVAL	Cathepsin L2: prot-a-726	0.190546	0.501187	0.707946	0.758578	0.537032	0.870964	0.398107	0.812831	0.18197	0.218776	3.80189e-05	0.380189	0.426581	0.0912011	0.524807	0.275423	0.323594	0.630957	0.489779	0.138038	0.912011	0.489779	0.60256	0.0831764	0.776247	0.676083	0.831764	0.812831	0.154882	0.977237	2.29087e-06	0.380189	0.831764	0.000416869	0.426581	0.0954993	0.758578	0.134896	0.134896	2.45471e-06	0.794328	1.09648e-06	0.125893	0.190546	0.151356	0.109648	0.18197
	INTERVAL	Cathepsin O: prot-a-727	0.512861	3.71535e-06	2.95121e-06	2.75423e-07	0.060256	0.346737	0.954993	0.549541	1.69824e-06	0.933254	0.275423	0.724436	0.17378	0.660693	0.891251	0.549541	9.12011e-07	0.104713	0.275423	0.691831	2.0893e-06	0.380189	1	3.46737e-07	0.389045	2.5704e-06	3.54813e-06	5.01187e-07	0.977237	0.812831	0.630957	0.537032	0.758578	0.812831	0.562341	0.512861	0.537032	0.870964	0.977237	0.158489	0.812831	0.0323594	0.354813	0.933254	0.0758578	0.954993	0.933254
	INTERVAL	Cathepsin S: prot-a-728	0.288403	0.57544	0.691831	0.758578	0.00275423	7.07946e-11	0.467735	0.0758578	0.0537032	0.186209	4.36516e-07	0.724436	0.165959	0.169824	0.676083	2.75423e-06	0.501187	0.0831764	0.891251	0.831764	0.269153	2.88403e-06	0.446684	0.0501187	0.691831	0.102329	0.239883	0.501187	0.0954993	0.436516	0.109648	0.398107	0.912011	0.371535	0.691831	0.537032	4.57088e-06	3.54813e-06	0.288403	7.24436e-05	0.812831	0.0645654	0.030903	0.0169824	0.707946	0.891251	0.812831
	INTERVAL	Cathepsin Z: prot-a-729	0.512861	0.977237	0.301995	0.676083	2.29087e-42	0.891251	0.00301995	0.165959	0.616595	0.794328	0.691831	0.416869	1.65959e-06	0.00144544	0.645654	0.630957	0.389045	3.01995e-06	0.549541	0.676083	0.123027	0.851138	0.616595	3.80189e-05	0.74131	0.380189	0.812831	0.134896	0.011749	1	0.691831	0.501187	0.125893	0.154882	1.04713e-06	2.5704e-57	0.275423	0.794328	0.275423	0.380189	0.301995	0.40738	0.00371535	0.0229087	0.338844	0.691831	0.363078
exposure_se	INTERVAL	Cathepsin B: prot-a-718	0.0252	0.0251	0.0423	0.0252	0.0273	0.0306	0.0768	0.153	0.0493	0.0427	0.1176	0.0653	0.1078	0.093	0.0668	0.0859	0.0879	0.0752	0.0834	0.0253	0.1293	0.0248	0.0251	0.0307	0.0867	0.0375	0.1173	0.0366	0.0288	0.0946	0.1326	0.0888	0.051	0.0775	0.1066	0.1147	0.0258	0.0279	0.0274	0.0523	0.0272	0.0908	0.1126	0.1029	0.1546	0.1097	0.033
	INTERVAL	Cathepsin E: prot-a-720	0.0252	0.0251	0.0423	0.0252	0.0273	0.0306	0.0768	0.1526	0.0493	0.0428	0.1177	0.0653	0.1079	0.0929	0.0668	0.086	0.0879	0.0752	0.0837	0.0253	0.1295	0.0248	0.025	0.0307	0.087	0.0375	0.1173	0.0366	0.0288	0.0948	0.1326	0.0888	0.0511	0.0775	0.1066	0.1147	0.0258	0.0279	0.0284	0.0523	0.0272	0.0908	0.1126	0.1029	0.1541	0.1096	0.0329
	INTERVAL	Cathepsin F: prot-a-722	0.0252	0.0251	0.0423	0.0252	0.0268	0.0306	0.0766	0.1531	0.0493	0.0428	0.1176	0.0653	0.1078	0.0927	0.0668	0.086	0.0879	0.0751	0.0837	0.0252	0.1295	0.0248	0.0251	0.0307	0.087	0.0375	0.1173	0.0366	0.0287	0.0949	0.1326	0.0888	0.0511	0.0776	0.1066	0.1147	0.0258	0.0279	0.0284	0.0523	0.0269	0.0908	0.1123	0.1026	0.1546	0.1097	0.033
	INTERVAL	Cathepsin G: prot-a-723	0.0251	0.0251	0.0423	0.0252	0.0273	0.0306	0.0769	0.1531	0.0492	0.0428	0.1175	0.065	0.1079	0.093	0.0665	0.0859	0.0879	0.0752	0.0837	0.0253	0.1295	0.0248	0.0251	0.0307	0.087	0.0375	0.1173	0.0366	0.0288	0.0949	0.1325	0.0885	0.0511	0.0776	0.1066	0.1147	0.0258	0.0279	0.0284	0.0523	0.0272	0.0908	0.1126	0.103	0.1546	0.1093	0.033
	INTERVAL	Cathepsin H: prot-a-725	0.0252	0.0251	0.0423	0.0252	0.0273	0.0306	0.0769	0.1531	0.0493	0.0428	0.1176	0.0653	0.1079	0.093	0.0668	0.086	0.0879	0.0752	0.0837	0.0253	0.1294	0.0248	0.0251	0.0307	0.087	0.0375	0.1173	0.0366	0.0288	0.0948	0.1326	0.0887	0.0511	0.0773	0.1066	0.1146	0.0258	0.0279	0.0284	0.0523	0.0272	0.0908	0.1126	0.1029	0.1546	0.1096	0.033
	INTERVAL	Cathepsin L2: prot-a-726	0.0252	0.0251	0.0423	0.0252	0.0273	0.0306	0.0769	0.1531	0.0492	0.0428	0.1174	0.0653	0.1078	0.0929	0.0668	0.086	0.0879	0.0752	0.0837	0.0253	0.1295	0.0248	0.0251	0.0306	0.087	0.0375	0.1173	0.0366	0.0288	0.0949	0.1322	0.0887	0.0511	0.0775	0.1066	0.1147	0.0258	0.0279	0.0284	0.0521	0.0272	0.0905	0.1126	0.1029	0.1546	0.1096	0.033
	INTERVAL	Cathepsin O: prot-a-727	0.0252	0.025	0.0421	0.0251	0.0273	0.0306	0.0769	0.1531	0.0491	0.0428	0.1176	0.0653	0.1079	0.093	0.0668	0.0859	0.0876	0.0752	0.0837	0.0253	0.129	0.0248	0.0251	0.0306	0.087	0.0374	0.117	0.0364	0.0288	0.0949	0.1326	0.0888	0.0511	0.0776	0.1066	0.1148	0.0258	0.0279	0.0284	0.0523	0.0272	0.0907	0.1126	0.1029	0.1546	0.1097	0.033
	INTERVAL	Cathepsin S: prot-a-728	0.0252	0.0251	0.0423	0.0252	0.0273	0.0304	0.0769	0.153	0.0492	0.0428	0.1172	0.0653	0.1079	0.093	0.0668	0.0856	0.0879	0.0752	0.0837	0.0253	0.1295	0.0247	0.0251	0.0307	0.087	0.0375	0.1173	0.0366	0.0288	0.0949	0.1326	0.0887	0.0511	0.0776	0.1066	0.1148	0.0257	0.0279	0.0284	0.0522	0.0272	0.0908	0.1126	0.1029	0.1546	0.1097	0.033
	INTERVAL	Cathepsin Z: prot-a-729	0.0252	0.0251	0.0423	0.0252	0.0266	0.0306	0.0768	0.1531	0.0493	0.0428	0.1176	0.0653	0.1075	0.0928	0.0668	0.086	0.0879	0.0749	0.0837	0.0253	0.1294	0.0248	0.0251	0.0306	0.0869	0.0375	0.1173	0.0366	0.0288	0.0948	0.1326	0.0888	0.0511	0.0776	0.1063	0.1105	0.0258	0.0279	0.0284	0.0523	0.0272	0.0908	0.1125	0.1029	0.1546	0.1097	0.033
outcome_beta	TRICL	SCLC: GCST004746	-0.026954	-0.002326	0.014342	-0.04477	-0.018872	0.056007	-0.111629	-0.026239	0.086616	-0.082188	0.021493	-0.019008	0.073886	0.103214	-0.022696	-0.050122	0.038208	-0.038433	0.072417	0.024541	-0.035374	-0.023512	0.007377	-0.003824	0.284578	0.029917	0.024864	0.018731	-0.004549	0.015163	0.021859	-0.183774	0.06476	0.052834	0.193666	0.345711	0.009293	0.000318	-0.063927	0.075801	-0.037794	-0.105366	-0.32303	-0.021301	0.182026	-0.015468	-0.0938
outcome_pval	TRICL	SCLC: GCST004746	0.382646	0.940831	0.792704	0.141271	0.559098	0.129513	0.246972	0.874049	0.223682	0.142457	0.872277	0.846722	0.589974	0.379591	0.825843	0.688837	0.8051	0.694095	0.456312	0.415575	0.821608	0.432008	0.809379	0.919338	0.0238653	0.494219	0.863204	0.664404	0.898815	0.8911	0.877535	0.166221	0.362295	0.597495	0.196363	0.0291417	0.765066	0.992733	0.0601329	0.242819	0.243825	0.460512	0.115544	0.884774	0.274251	0.883695	0.0236339
outcome_se	TRICL	SCLC: GCST004746	0.030874	0.031331	0.054573	0.030433	0.032304	0.036943	0.09642	0.165524	0.071183	0.056036	0.133691	0.098334	0.137111	0.117468	0.103148	0.12517	0.154843	0.097718	0.097213	0.030145	0.156884	0.029922	0.030581	0.037759	0.125959	0.043763	0.144311	0.043176	0.035775	0.110749	0.141855	0.132742	0.071087	0.100064	0.149898	0.158469	0.031099	0.034948	0.034007	0.0649	0.032428	0.142772	0.205261	0.146983	0.166488	0.105735	0.041449
[truncated: 42 more columns]

## Sheet: figure 3 data
cathepain B and lung cancer with smoking history
SNP	exposure	outcome	effect_allele.exposure	other_allele.exposure	effect_allele.outcome	other_allele.outcome	beta.exposure	beta.outcome	eaf.exposure	eaf.outcome	remove	palindromic	ambiguous	study ID outcone	id.outcome in database	pval.outcome	se.outcome	mr_keep.outcome	pval_origin.outcome	samplesize.exposure	pos.exposure	chr.exposure	se.exposure	pval.exposure	ID exposure	id.exposure in database	mr_keep.exposure	pval_origin.exposure	data_source.exposure	action	mr_keep
rs113646963	cathepain B	lung cancer with smoking history	T	C	T	C	0.1996	-0.034676	0.09708	0.09119	FALSE	FALSE	FALSE	TRICL	GCST004749	0.219667	0.028251	TRUE	reported	3301	204530789	2	0.0427	2.95e-06	INTERVAL	prot-a-718	TRUE	reported	igd	2	TRUE
rs11563944	cathepain B	lung cancer with smoking history	G	A	G	A	0.1291	0.003121	0.26799	0.244223	FALSE	FALSE	FALSE	TRICL	GCST004750	0.856493	0.017261	TRUE	reported	3301	89816334	7	0.0278	3.55e-06	INTERVAL	prot-a-718	TRUE	reported	igd	2	TRUE
rs117345475	cathepain B	lung cancer with smoking history	G	A	G	A	-0.4332	0.090207	0.02062	0.015033	FALSE	FALSE	FALSE	TRICL	GCST004751	0.271341	0.082008	TRUE	reported	3301	131588071	11	0.0933	3.47e-06	INTERVAL	prot-a-718	TRUE	reported	igd	2	TRUE
rs117486267	cathepain B	lung cancer with smoking history	C	T	C	T	-0.4003	-0.0249	0.02486	0.027349	FALSE	FALSE	FALSE	TRICL	GCST004752	0.617193	0.049817	TRUE	reported	3301	25484738	15	0.0834	1.58e-06	INTERVAL	prot-a-718	TRUE	reported	igd	2	TRUE
rs13152767	cathepain B	lung cancer with smoking history	A	G	A	G	0.4158	0.062403	0.02617	0.016573	FALSE	FALSE	FALSE	TRICL	GCST004753	0.374119	0.070212	TRUE	reported	3301	122367502	4	0.0867	1.62e-06	INTERVAL	prot-a-718	TRUE	reported	igd	2	TRUE
rs143557119	cathepain B	lung cancer with smoking history	A	G	A	G	0.4327	0.010109	0.02199	0.020175	FALSE	FALSE	FALSE	TRICL	GCST004754	0.861251	0.057837	TRUE	reported	3301	116385842	11	0.0946	4.79e-06	INTERVAL	prot-a-718	TRUE	reported	igd	2	TRUE
rs147881440	cathepain B	lung cancer with smoking history	A	G	A	G	-0.2331	-0.021722	0.06428	0.05308	FALSE	FALSE	FALSE	TRICL	GCST004755	0.557691	0.037052	TRUE	reported	3301	80969815	17	0.051	4.79e-06	INTERVAL	prot-a-718	TRUE	reported	igd	2	TRUE
rs150370599	cathepain B	lung cancer with smoking history	T	C	T	C	0.2183	0.064463	0.08341	0.074902	FALSE	FALSE	FALSE	TRICL	GCST004756	0.0536427	0.033406	TRUE	reported	3301	60718792	11	0.0457	1.78e-06	INTERVAL	prot-a-718	TRUE	reported	igd	2	TRUE
rs150811995	cathepain B	lung cancer with smoking history	C	A	C	A	0.4603	0.03107	0.01878	0.01495	FALSE	FALSE	FALSE	TRICL	GCST004757	0.722657	0.087543	TRUE	reported	3301	38633385	10	0.1004	4.57e-06	INTERVAL	prot-a-718	TRUE	reported	igd	2	TRUE
rs1692819	cathepain B	lung cancer with smoking history	A	G	A	G	0.4246	0.022345	0.29182	0.262531	FALSE	FALSE	FALSE	TRICL	GCST004758	0.185813	0.016889	TRUE	reported	3301	11705448	8	0.0274	5.25e-54	INTERVAL	prot-a-718	TRUE	reported	igd	2	TRUE
rs36021960	cathepain B	lung cancer with smoking history	A	G	A	G	0.1747	-0.004901	0.12637	0.141354	FALSE	FALSE	FALSE	TRICL	GCST004759	0.818682	0.021378	TRUE	reported	3301	47111670	7	0.0374	3.02e-06	INTERVAL	prot-a-718	TRUE	reported	igd	2	TRUE
rs7249773	cathepain B	lung cancer with smoking history	A	G	A	G	0.1749	-0.006783	0.15121	0.157174	FALSE	FALSE	FALSE	TRICL	GCST004760	0.738983	0.020356	TRUE	reported	3301	18289760	19	0.0351	6.03e-07	INTERVAL	prot-a-718	TRUE	reported	igd	2	TRUE
rs72863882	cathepain B	lung cancer with smoking history	A	G	A	G	-0.2569	-0.011789	0.08353	0.059517	FALSE	FALSE	FALSE	TRICL	GCST004761	0.743829	0.036076	TRUE	reported	3301	134275165	10	0.0475	6.46e-08	INTERVAL	prot-a-718	TRUE	reported	igd	2	TRUE
rs75773690	cathepain B	lung cancer with smoking history	A	G	A	G	-0.3945	-0.046521	0.02192	0.027389	FALSE	FALSE	FALSE	TRICL	GCST004762	0.316088	0.046404	TRUE	reported	3301	24464363	1	0.0857	4.17e-06	INTERVAL	prot-a-718	TRUE	reported	igd	2	TRUE
rs76089522	cathepain B	lung cancer with smoking history	A	G	A	G	-0.1971	0.031973	0.10475	0.09059	FALSE	FALSE	FALSE	TRICL	GCST004763	0.247348	0.027639	TRUE	reported	3301	140389189	3	0.0421	2.88e-06	INTERVAL	prot-a-718	TRUE	reported	igd	2	TRUE
rs9905973	cathepain B	lung cancer with smoking history	A	G	A	G	-0.1405	-0.014499	0.271	0.269628	FALSE	FALSE	FALSE	TRICL	GCST004764	0.390773	0.016894	TRUE	reported	3301	26735142	17	0.0276	3.55e-07	INTERVAL	prot-a-718	TRUE	reported	igd	2	TRUE
cathepain E and lung cancer with smoking history
SNP	exposure	outcome	effect_allele.exposure	other_allele.exposure	effect_allele.outcome	other_allele.outcome	beta.exposure	beta.outcome	eaf.exposure	eaf.outcome	remove	palindromic	ambiguous	study ID outcone	id.outcome in database	pval.outcome	se.outcome	mr_keep.outcome	pval_origin.outcome	chr.exposure	pval.exposure	samplesize.exposure	pos.exposure	se.exposure	ID exposure	id.exposure in database	mr_keep.exposure	pval_origin.exposure	data_source.exposure	action	mr_keep
rs10401027	cathepain E	lung cancer with smoking history	A	G	A	G	-0.1225	0.011966	0.45246	0.457565	FALSE	FALSE	FALSE	TRICL	GCST004749	0.472775	0.016666	TRUE	reported	17	2.24e-06	3301	6858240	0.0259	INTERVAL	prot-a-720	TRUE	reported	igd	2	TRUE
rs10900907	cathepain E	lung cancer with smoking history	A	G	A	G	0.1188	0.005652	0.41707	0.428886	FALSE	FALSE	FALSE	TRICL	GCST004750	0.714441	0.015446	TRUE	reported	6	3.24e-06	3301	1448387	0.0255	INTERVAL	prot-a-720	TRUE	reported	igd	2	TRUE
rs112918835	cathepain E	lung cancer with smoking history	T	C	T	C	0.7062	0.027582	0.00706	0.012116	FALSE	FALSE	FALSE	TRICL	GCST004751	0.731391	0.080349	TRUE	reported	8	3.72e-06	3301	109846123	0.1526	INTERVAL	prot-a-720	TRUE	reported	igd	2	TRUE
rs13089837	cathepain E	lung cancer with smoking history	C	T	C	T	-0.1152	0.00075	0.49848	0.488493	FALSE	FALSE	FALSE	TRICL	GCST004752	0.960715	0.015218	TRUE	reported	3	4.17e-06	3301	5094952	0.025	INTERVAL	prot-a-720	TRUE	reported	igd	2	TRUE
rs149553686	cathepain E	lung cancer with smoking history	C	T	C	T	0.2425	-0.01511	0.06772	0.055732	FALSE	FALSE	FALSE	TRICL	GCST004753	0.725582	0.043046	TRUE	reported	2	3.89e-06	3301	197840502	0.0525	INTERVAL	prot-a-720	TRUE	reported	igd	2	TRUE
rs189009983	cathepain E	lung cancer with smoking history	T	C	T	C	0.7055	0.017124	0.00831	0.012442	FALSE	FALSE	FALSE	TRICL	GCST004754	0.841669	0.085726	TRUE	reported	4	4.68e-06	3301	102582604	0.1541	INTERVAL	prot-a-720	TRUE	reported	igd	2	TRUE
rs1936839	cathepain E	lung cancer with smoking history	C	G	C	G	0.1562	-0.01102	0.16937	0.182612	FALSE	TRUE	FALSE	TRICL	GCST004755	0.586788	0.020276	TRUE	reported	10	2e-06	3301	129433747	0.0329	INTERVAL	prot-a-720	TRUE	reported	igd	2	TRUE
rs57135345	cathepain E	lung cancer with smoking history	T	C	T	C	0.2535	0.025074	0.05697	0.06257	FALSE	FALSE	FALSE	TRICL	GCST004756	0.416259	0.030844	TRUE	reported	10	2.95e-06	3301	26671589	0.0542	INTERVAL	prot-a-720	TRUE	reported	igd	2	TRUE
rs57689619	cathepain E	lung cancer with smoking history	G	A	G	A	-0.2078	-0.003843	0.08618	0.092633	FALSE	FALSE	FALSE	TRICL	GCST004757	0.88114	0.025699	TRUE	reported	4	2.82e-06	3301	189431921	0.0444	INTERVAL	prot-a-720	TRUE	reported	igd	2	TRUE
rs74677283	cathepain E	lung cancer with smoking history	T	C	T	C	0.4379	0.048061	0.02151	0.038101	FALSE	FALSE	FALSE	TRICL	GCST004758	0.297377	0.046121	TRUE	reported	11	6.76e-07	3301	19486084	0.0882	INTERVAL	prot-a-720	TRUE	reported	igd	2	TRUE
rs8066936	cathepain E	lung cancer with smoking history	A	G	A	G	-0.1492	-0.026099	0.1792	0.193315	FALSE	FALSE	FALSE	TRICL	GCST004759	0.162589	0.01869	TRUE	reported	17	4.27e-06	3301	754600	0.0325	INTERVAL	prot-a-720	TRUE	reported	igd	2	TRUE
cathepain F and lung cancer with smoking history
SNP	exposure	outcome	effect_allele.exposure	other_allele.exposure	effect_allele.outcome	other_allele.outcome	beta.exposure	beta.outcome	eaf.exposure	eaf.outcome	remove	palindromic	ambiguous	study ID outcone	id.outcome in database	pval.outcome	se.outcome	mr_keep.outcome	pval_origin.outcome	pos.exposure	pval.exposure	se.exposure	chr.exposure	samplesize.exposure	ID exposure	id.exposure in database	mr_keep.exposure	pval_origin.exposure	data_source.exposure	action	mr_keep
rs10745925	cathepain F	lung cancer with smoking history	C	T	C	T	-0.2874	-0.045611	0.29402	0.301519	FALSE	FALSE	FALSE	TRICL	GCST004749	0.00464015	0.016111	TRUE	reported	102218899	9.12e-27	0.0268	12	3301	INTERVAL	prot-a-722	TRUE	reported	igd	2	TRUE
rs112526544	cathepain F	lung cancer with smoking history	G	A	G	A	0.3801	-0.025915	0.02831	0.02936	FALSE	FALSE	FALSE	TRICL	GCST004750	0.586389	0.047632	TRUE	reported	26300072	6.92e-07	0.0766	7	3301	INTERVAL	prot-a-722	TRUE	reported	igd	2	TRUE
rs115901379	cathepain F	lung cancer with smoking history	G	T	G	T	0.4306	0.027937	0.02042	0.020755	FALSE	FALSE	FALSE	TRICL	GCST004751	0.634577	0.058777	TRUE	reported	106335628	3.39e-06	0.0927	2	3301	INTERVAL	prot-a-722	TRUE	reported	igd	2	TRUE
rs1260326	cathepain F	lung cancer with smoking history	C	T	C	T	-0.1642	0.015917	0.59849	0.575477	FALSE	FALSE	FALSE	TRICL	GCST004752	0.293725	0.01516	TRUE	reported	27730940	6.92e-11	0.0252	2	3301	INTERVAL	prot-a-722	TRUE	reported	igd	2	TRUE
rs143015877	cathepain F	lung cancer with smoking history	T	C	T	C	-0.1325	-0.014612	0.25734	0.245783	FALSE	FALSE	FALSE	TRICL	GCST004753	0.417813	0.018034	TRUE	reported	23327148	3.98e-06	0.0287	13	3301	INTERVAL	prot-a-722	TRUE	reported	igd	2	TRUE
rs1791679	cathepain F	lung cancer with smoking history	A	C	A	C	0.2349	-0.005521	0.28947	0.304468	FALSE	FALSE	FALSE	TRICL	GCST004754	0.732529	0.016154	TRUE	reported	66337874	2.51e-18	0.0269	11	3301	INTERVAL	prot-a-722	TRUE	reported	igd	2	TRUE
rs183683891	cathepain F	lung cancer with smoking history	T	C	T	C	-0.5242	-0.148681	0.01536	0.011564	FALSE	FALSE	FALSE	TRICL	GCST004755	0.126001	0.097173	TRUE	reported	133102456	3.02e-06	0.1123	6	3301	INTERVAL	prot-a-722	TRUE	reported	igd	2	TRUE
rs186369051	cathepain F	lung cancer with smoking history	T	C	T	C	-0.4818	-0.015186	0.01504	0.014847	FALSE	FALSE	FALSE	TRICL	GCST004756	0.829472	0.07051	TRUE	reported	93830000	2.63e-06	0.1026	5	3301	INTERVAL	prot-a-722	TRUE	reported	igd	2	TRUE
rs61866943	cathepain F	lung cancer with smoking history	G	T	G	T	0.4969	0.099958	0.01874	0.01237	FALSE	FALSE	FALSE	TRICL	GCST004757	0.348976	0.106727	TRUE	reported	85428041	9.12e-07	0.1012	10	3301	INTERVAL	prot-a-722	TRUE	reported	igd	2	TRUE
rs647400	cathepain F	lung cancer with smoking history	A	G	A	G	0.1492	-0.017564	0.19253	0.196484	FALSE	FALSE	FALSE	TRICL	GCST004758	0.346312	0.01865	TRUE	reported	78649146	2.04e-06	0.0314	1	3301	INTERVAL	prot-a-722	TRUE	reported	igd	2	TRUE
rs7564167	cathepain F	lung cancer with smoking history	G	A	G	A	-0.2649	0.000326	0.93594	0.927925	FALSE	FALSE	FALSE	TRICL	GCST004759	0.991488	0.030534	TRUE	reported	645190	4.9e-07	0.0526	2	3301	INTERVAL	prot-a-722	TRUE	reported	igd	2	TRUE
rs9796775	cathepain F	lung cancer with smoking history	G	A	G	A	-0.1172	-0.013139	0.50502	0.514681	FALSE	FALSE	FALSE	TRICL	GCST004760	0.379024	0.014936	TRUE	reported	9736917	2.45e-06	0.0249	16	3301	INTERVAL	prot-a-722	TRUE	reported	igd	2	TRUE
cathepain G and lung cancer with smoking history
SNP	exposure	outcome	effect_allele.exposure	other_allele.exposure	effect_allele.outcome	other_allele.outcome	beta.exposure	beta.outcome	eaf.exposure	eaf.outcome	remove	palindromic	ambiguous	study ID outcone	id.outcome in database	pval.outcome	se.outcome	mr_keep.outcome	pval_origin.outcome	se.exposure	pos.exposure	samplesize.exposure	chr.exposure	pval.exposure	ID exposure	id.exposure in database	mr_keep.exposure	pval_origin.exposure	data_source.exposure	action	mr_keep
rs10170044	cathepain G	lung cancer with smoking history	G	A	G	A	0.115	0.005326	0.39112	0.399263	FALSE	FALSE	FALSE	TRICL	GCST004749	0.731816	0.015542	TRUE	reported	0.0251	171303727	3301	2	4.79e-06	INTERVAL	prot-a-723	TRUE	reported	igd	2	TRUE
rs114418234	cathepain G	lung cancer with smoking history	C	A	C	A	0.3077	-0.043618	0.03719	0.039881	FALSE	FALSE	FALSE	TRICL	GCST004750	0.375906	0.04926	TRUE	reported	0.065	155060275	3301	2	2.24e-06	INTERVAL	prot-a-723	TRUE	reported	igd	2	TRUE
rs116142041	cathepain G	lung cancer with smoking history	A	G	A	G	-0.3356	-0.042242	0.03645	0.023416	FALSE	FALSE	FALSE	TRICL	GCST004751	0.43848	0.054523	TRUE	reported	0.0665	9787836	3301	4	4.57e-07	INTERVAL	prot-a-723	TRUE	reported	igd	2	TRUE
rs147099093	cathepain G	lung cancer with smoking history	A	G	A	G	0.4271	-0.083268	0.02053	0.013214	FALSE	FALSE	FALSE	TRICL	GCST004752	0.215694	0.067257	TRUE	reported	0.0885	37730576	3301	3	1.38e-06	INTERVAL	prot-a-723	TRUE	reported	igd	2	TRUE
rs192289769	cathepain G	lung cancer with smoking history	G	C	G	C	-0.5468	-0.026273	0.01364	0.023491	FALSE	TRUE	FALSE	TRICL	GCST004753	0.629805	0.054509	TRUE	reported	0.1093	134273074	3301	3	5.62e-07	INTERVAL	prot-a-723	TRUE	reported	igd	2	TRUE
rs4702448	cathepain G	lung cancer with smoking history	A	C	A	C	0.1275	0.018835	0.66583	0.665844	FALSE	FALSE	FALSE	TRICL	GCST004754	0.258499	0.016669	TRUE	reported	0.0265	7295725	3301	5	1.45e-06	INTERVAL	prot-a-723	TRUE	reported	igd	2	TRUE
rs497459	cathepain G	lung cancer with smoking history	C	T	C	T	-0.1752	-0.016484	0.86534	0.868917	FALSE	FALSE	FALSE	TRICL	GCST004755	0.469517	0.022792	TRUE	reported	0.0368	49838522	3301	7	1.95e-06	INTERVAL	prot-a-723	TRUE	reported	igd	2	TRUE
rs56284011	cathepain G	lung cancer with smoking history	C	G	C	G	-0.3136	0.007204	0.03943	0.042347	FALSE	TRUE	FALSE	TRICL	GCST004756	0.852617	0.038777	TRUE	reported	0.0656	43079322	3301	17	1.74e-06	INTERVAL	prot-a-723	TRUE	reported	igd	2	TRUE
rs62493038	cathepain G	lung cancer with smoking history	T	C	T	C	-0.3391	-0.048823	0.03503	0.022534	FALSE	FALSE	FALSE	TRICL	GCST004757	0.410272	0.059293	TRUE	reported	0.0725	12993071	3301	8	2.88e-06	INTERVAL	prot-a-723	TRUE	reported	igd	2	TRUE
rs72773561	cathepain G	lung cancer with smoking history	C	T	C	T	-0.2529	-0.042178	0.05703	0.057719	FALSE	FALSE	FALSE	TRICL	GCST004758	0.226145	0.034848	TRUE	reported	0.0528	9677794	3301	10	1.7e-06	INTERVAL	prot-a-723	TRUE	reported	igd	2	TRUE
rs77893942	cathepain G	lung cancer with smoking history	A	T	A	T	-0.376	-0.071913	0.03128	0.028547	FALSE	TRUE	FALSE	TRICL	GCST004759	0.153804	0.050422	TRUE	reported	0.0764	69507645	3301	8	8.71e-07	INTERVAL	prot-a-723	TRUE	reported	igd	2	TRUE
cathepain H and lung cancer with smoking history
SNP	exposure	outcome	effect_allele.exposure	other_allele.exposure	effect_allele.outcome	other_allele.outcome	beta.exposure	beta.outcome	eaf.exposure	eaf.outcome	remove	palindromic	ambiguous	study ID outcone	id.outcome in database	pval.outcome	se.outcome	mr_keep.outcome	pval_origin.outcome	pval.exposure	se.exposure	chr.exposure	samplesize.exposure	pos.exposure	ID exposure	id.exposure in database	mr_keep.exposure	pval_origin.exposure	data_source.exposure	action	mr_keep
rs12911554	cathepain H	lung cancer with smoking history	T	C	T	C	-0.1198	-0.024158	0.55027	0.546188	FALSE	FALSE	FALSE	TRICL	GCST004749	0.104686	0.014889	TRUE	reported	1.82e-06	0.0251	15	3301	51542757	INTERVAL	prot-a-725	TRUE	reported	igd	2	TRUE
rs146037740	cathepain H	lung cancer with smoking history	A	G	A	G	0.4736	-0.073006	0.02292	0.017913	FALSE	FALSE	FALSE	TRICL	GCST004750	0.354401	0.078832	TRUE	reported	3.47e-07	0.0929	18	3301	11507434	INTERVAL	prot-a-725	TRUE	reported	igd	2	TRUE
rs147991203	cathepain H	lung cancer with smoking history	T	C	T	C	0.3758	-0.006339	0.02671	0.03244	FALSE	FALSE	FALSE	TRICL	GCST004751	0.899794	0.050344	TRUE	reported	1.17e-06	0.0773	4	3301	140256765	INTERVAL	prot-a-725	TRUE	reported	igd	2	TRUE
rs34593439	cathepain H	lung cancer with smoking history	A	G	A	G	-1.147	-0.093627	0.11066	0.100033	FALSE	FALSE	FALSE	TRICL	GCST004752	0.0003661	0.026275	TRUE	reported	1e-200	0.0346	15	3301	79234957	INTERVAL	prot-a-725	TRUE	reported	igd	2	TRUE
rs35628511	cathepain H	lung cancer with smoking history	T	C	T	C	-0.1253	0.006735	0.3116	0.319438	FALSE	FALSE	FALSE	TRICL	GCST004753	0.676721	0.016154	TRUE	reported	4.17e-06	0.0272	1	3301	24667702	INTERVAL	prot-a-725	TRUE	reported	igd	2	TRUE
rs508807	cathepain H	lung cancer with smoking history	C	G	C	G	-0.1511	-0.026621	0.81025	0.784182	FALSE	TRUE	FALSE	TRICL	GCST004754	0.152264	0.018596	TRUE	reported	2.4e-06	0.032	7	3301	152771726	INTERVAL	prot-a-725	TRUE	reported	igd	2	TRUE
rs60018174	cathepain H	lung cancer with smoking history	T	C	T	C	0.1956	0.005278	0.1159	0.107942	FALSE	FALSE	FALSE	TRICL	GCST004755	0.838636	0.02592	TRUE	reported	7.24e-07	0.0395	16	3301	5452751	INTERVAL	prot-a-725	TRUE	reported	igd	2	TRUE
rs62013235	cathepain H	lung cancer with smoking history	A	G	A	G	0.402	0.06353	0.091	0.104373	FALSE	FALSE	FALSE	TRICL	GCST004756	0.0114937	0.025137	TRUE	reported	1.35e-20	0.0432	15	3301	79246166	INTERVAL	prot-a-725	TRUE	reported	igd	2	TRUE
rs62474230	cathepain H	lung cancer with smoking history	C	G	C	G	-0.2377	-0.064109	0.06195	0.058137	FALSE	TRUE	FALSE	TRICL	GCST004757	0.043942	0.031822	TRUE	reported	2.69e-06	0.0506	8	3301	3347249	INTERVAL	prot-a-725	TRUE	reported	igd	2	TRUE
rs74342103	cathepain H	lung cancer with smoking history	T	A	T	A	0.3766	0.088271	0.02583	0.026673	FALSE	TRUE	FALSE	TRICL	GCST004758	0.0698856	0.048697	TRUE	reported	3.47e-06	0.0812	19	3301	36003934	INTERVAL	prot-a-725	TRUE	reported	igd	2	TRUE
rs77977134	cathepain H	lung cancer with smoking history	C	T	C	T	-0.2721	-0.01082	0.0493	0.051118	FALSE	FALSE	FALSE	TRICL	GCST004759	0.750075	0.033968	TRUE	reported	3.02e-06	0.0583	11	3301	81603149	INTERVAL	prot-a-725	TRUE	reported	igd	2	TRUE
cathepain L2 and lung cancer with smoking history
SNP	exposure	outcome	effect_allele.exposure	other_allele.exposure	effect_allele.outcome	other_allele.outcome	beta.exposure	beta.outcome	eaf.exposure	eaf.outcome	remove	palindromic	ambiguous	study ID outcone	id.outcome in database	pval.outcome	se.outcome	mr_keep.outcome	pval_origin.outcome	samplesize.exposure	pos.exposure	pval.exposure	chr.exposure	se.exposure	ID exposure	id.exposure in database	mr_keep.exposure	pval_origin.exposure	data_source.exposure	action	mr_keep
rs10817163	cathepain L2	lung cancer with smoking history	A	T	A	T	0.1983	-0.000452	0.22045	0.229977	FALSE	TRUE	FALSE	TRICL	GCST004749	0.98065	0.018624	TRUE	reported	3301	99902524	7.08e-11	9	0.0304	INTERVAL	prot-a-728	TRUE	reported	igd	2	TRUE
rs114113108	cathepain L2	lung cancer with smoking history	C	G	C	G	-0.5922	0.053494	0.0129	0.014687	FALSE	TRUE	FALSE	TRICL	GCST004750	0.436224	0.068706	TRUE	reported	3301	75257391	4.37e-07	1	0.1172	INTERVAL	prot-a-728	TRUE	reported	igd	2	TRUE
rs116407656	cathepain L2	lung cancer with smoking history	C	T	C	T	0.4014	-0.007455	0.02439	0.018384	FALSE	FALSE	FALSE	TRICL	GCST004751	0.907368	0.064066	TRUE	reported	3301	68099087	2.75e-06	4	0.0856	INTERVAL	prot-a-728	TRUE	reported	igd	2	TRUE
rs117714361	cathepain L2	lung cancer with smoking history	G	A	G	A	-0.3452	0.011433	0.02685	0.02275	FALSE	FALSE	FALSE	TRICL	GCST004752	0.853441	0.061888	TRUE	reported	3301	109142132	4.9e-06	12	0.0756	INTERVAL	prot-a-728	TRUE	reported	igd	2	TRUE
rs13068566	cathepain L2	lung cancer with smoking history	G	A	G	A	0.1157	-0.015276	0.46617	0.450428	FALSE	FALSE	FALSE	TRICL	GCST004753	0.306254	0.014931	TRUE	reported	3301	102862667	2.88e-06	3	0.0247	INTERVAL	prot-a-728	TRUE	reported	igd	2	TRUE
rs148608463	cathepain L2	lung cancer with smoking history	A	G	A	G	-0.1178	-0.000815	0.35415	0.369724	FALSE	FALSE	FALSE	TRICL	GCST004754	0.958289	0.015576	TRUE	reported	3301	121413027	4.57e-06	12	0.0257	INTERVAL	prot-a-728	TRUE	reported	igd	2	TRUE
rs151179824	cathepain L2	lung cancer with smoking history	A	G	A	G	0.4449	0.055453	0.02158	0.012365	FALSE	FALSE	FALSE	TRICL	GCST004755	0.567031	0.096873	TRUE	reported	3301	173226009	2.34e-06	3	0.0943	INTERVAL	prot-a-728	TRUE	reported	igd	2	TRUE
rs1523319	cathepain L2	lung cancer with smoking history	G	C	G	C	-0.1292	-0.003631	0.28541	0.293205	FALSE	TRUE	FALSE	TRICL	GCST004756	0.834353	0.017364	TRUE	reported	3301	2292279	3.55e-06	3	0.0279	INTERVAL	prot-a-728	TRUE	reported	igd	2	TRUE
rs2302837	cathepain L2	lung cancer with smoking history	G	A	G	A	-0.2541	0.002744	0.92494	0.917215	FALSE	FALSE	FALSE	TRICL	GCST004757	0.929156	0.030868	TRUE	reported	3301	6014176	3.31e-07	17	0.0498	INTERVAL	prot-a-728	TRUE	reported	igd	2	TRUE
rs7669728	cathepain L2	lung cancer with smoking history	C	T	C	T	-0.1301	0.015603	0.43633	0.439643	FALSE	FALSE	FALSE	TRICL	GCST004758	0.296006	0.014931	TRUE	reported	3301	146891101	3.09e-07	4	0.0254	INTERVAL	prot-a-728	TRUE	reported	igd	2	TRUE
rs7898416	cathepain L2	lung cancer with smoking history	G	A	G	A	-0.2277	-0.068521	0.0705	0.06904	FALSE	FALSE	FALSE	TRICL	GCST004759	0.0196152	0.029362	TRUE	reported	3301	83700161	3.24e-06	10	0.0489	INTERVAL	prot-a-728	TRUE	reported	igd	2	TRUE
cathepain S and lung cancer with smoking history
SNP	exposure	outcome	effect_allele.exposure	other_allele.exposure	effect_allele.outcome	other_allele.outcome	beta.exposure	beta.outcome	eaf.exposure	eaf.outcome	remove	palindromic	ambiguous	study ID outcone	id.outcome in database	pval.outcome	se.outcome	mr_keep.outcome	pval_origin.outcome	pval.exposure	samplesize.exposure	se.exposure	chr.exposure	pos.exposure	ID exposure	id.exposure in database	mr_keep.exposure	pval_origin.exposure	data_source.exposure	action	mr_keep
rs1022239	cathepain S	lung cancer with smoking history	T	A	T	A	0.1157	-0.01423	0.58887	0.605106	FALSE	TRUE	FALSE	TRICL	GCST004749	0.36516	0.015713	TRUE	reported	3.72e-06	3301	0.025	13	65424046	INTERVAL	prot-a-727	TRUE	reported	igd	2	TRUE
rs10516855	cathepain S	lung cancer with smoking history	C	T	C	T	-0.1969	-0.059434	0.09552	0.091628	FALSE	FALSE	FALSE	TRICL	GCST004750	0.0365991	0.028434	TRUE	reported	2.95e-06	3301	0.0421	4	90924478	INTERVAL	prot-a-727	TRUE	reported	igd	2	TRUE
rs1060435	cathepain S	lung cancer with smoking history	G	A	G	A	-0.1291	-0.017965	0.39793	0.379184	FALSE	FALSE	FALSE	TRICL	GCST004751	0.236808	0.015186	TRUE	reported	2.75e-07	3301	0.0251	11	68855595	INTERVAL	prot-a-727	TRUE	reported	igd	2	TRUE
rs113108135	cathepain S	lung cancer with smoking history	C	G	C	G	0.2349	0.007939	0.06933	0.054986	FALSE	TRUE	FALSE	TRICL	GCST004752	0.822726	0.035434	TRUE	reported	1.7e-06	3301	0.0491	5	166659513	INTERVAL	prot-a-727	TRUE	reported	igd	2	TRUE
rs116623438	cathepain S	lung cancer with smoking history	C	T	C	T	-0.43	0.077576	0.02023	0.017816	FALSE	FALSE	FALSE	TRICL	GCST004753	0.305364	0.075684	TRUE	reported	9.12e-07	3301	0.0876	5	102689283	INTERVAL	prot-a-727	TRUE	reported	igd	2	TRUE
rs12804405	cathepain S	lung cancer with smoking history	A	G	A	G	0.612	0.119075	0.01019	0.011626	FALSE	FALSE	FALSE	TRICL	GCST004754	0.112713	0.075073	TRUE	reported	2.09e-06	3301	0.129	11	24422062	INTERVAL	prot-a-727	TRUE	reported	igd	2	TRUE
rs13150189	cathepain S	lung cancer with smoking history	A	G	A	G	0.1556	0.002869	0.21113	0.190587	FALSE	FALSE	FALSE	TRICL	GCST004755	0.878962	0.018838	TRUE	reported	3.47e-07	3301	0.0306	4	181239467	INTERVAL	prot-a-727	TRUE	reported	igd	2	TRUE
rs13196989	cathepain S	lung cancer with smoking history	T	C	T	C	-0.1758	-0.039504	0.13099	0.141545	FALSE	FALSE	FALSE	TRICL	GCST004756	0.0716492	0.02193	TRUE	reported	2.57e-06	3301	0.0374	6	239373	INTERVAL	prot-a-727	TRUE	reported	igd	2	TRUE
rs13411643	cathepain S	lung cancer with smoking history	C	T	C	T	0.1831	-0.05404	0.13712	0.144012	FALSE	FALSE	FALSE	TRICL	GCST004757	0.011798	0.02146	TRUE	reported	5.01e-07	3301	0.0364	2	60351132	INTERVAL	prot-a-727	TRUE	reported	igd	2	TRUE
rs2470994	cathepain S	lung cancer with smoking history	C	T	C	T	0.1304	0.021492	0.28088	0.276062	FALSE	FALSE	FALSE	TRICL	GCST004758	0.206145	0.017	TRUE	reported	3.39e-06	3301	0.0281	7	47430626	INTERVAL	prot-a-727	TRUE	reported	igd	2	TRUE
rs41271951	cathepain S	lung cancer with smoking history	G	A	G	A	-0.8605	0.059633	0.08349	0.070803	FALSE	FALSE	FALSE	TRICL	GCST004759	0.0399878	0.029034	TRUE	reported	7.08e-94	3301	0.0419	1	150737220	INTERVAL	prot-a-727	TRUE	reported	igd	2	TRUE
rs4313886	cathepain S	lung cancer with smoking history	C	T	C	T	0.1687	0.014684	0.13446	0.12693	FALSE	FALSE	FALSE	TRICL	GCST004760	0.518709	0.022755	TRUE	reported	3.89e-06	3301	0.0365	18	74370742	INTERVAL	prot-a-727	TRUE	reported	igd	2	TRUE
rs4581957	cathepain S	lung cancer with smoking history	A	G	A	G	-0.1775	-0.046308	0.13414	0.119908	FALSE	FALSE	FALSE	TRICL	GCST004761	0.0438106	0.022971	TRUE	reported	1.15e-06	3301	0.0365	2	174866439	INTERVAL	prot-a-727	TRUE	reported	igd	2	TRUE
rs61870690	cathepain S	lung cancer with smoking history	G	A	G	A	-0.3386	0.034966	0.04143	0.020137	FALSE	FALSE	FALSE	TRICL	GCST004762	0.626541	0.071858	TRUE	reported	7.24e-07	3301	0.0684	10	127523966	INTERVAL	prot-a-727	TRUE	reported	igd	2	TRUE
rs6657328	cathepain S	lung cancer with smoking history	C	G	C	G	-0.1291	-0.030445	0.7184	0.730366	FALSE	TRUE	FALSE	TRICL	GCST004763	0.0701677	0.016813	TRUE	reported	4.9e-06	3301	0.0283	1	107433954	INTERVAL	prot-a-727	TRUE	reported	igd	2	TRUE
rs73099998	cathepain S	lung cancer with smoking history	T	C	T	C	-0.146	0.027081	0.20811	0.205584	FALSE	FALSE	FALSE	TRICL	GCST004764	0.153321	0.018966	TRUE	reported	2.19e-06	3301	0.0308	12	58633987	INTERVAL	prot-a-727	TRUE	reported	igd	2	TRUE
rs74804137	cathepain S	lung cancer with smoking history	C	T	C	T	-0.5178	0.009143	0.01757	0.012008	FALSE	FALSE	FALSE	TRICL	GCST004765	0.900768	0.073322	TRUE	reported	1.58e-07	3301	0.0987	12	18017954	INTERVAL	prot-a-727	TRUE	reported	igd	2	TRUE
rs7614425	cathepain S	lung cancer with smoking history	A	G	A	G	-0.2082	0.015792	0.09254	0.090772	FALSE	FALSE	FALSE	TRICL	GCST004766	0.563424	0.027332	TRUE	reported	1.82e-06	3301	0.0436	3	98174258	INTERVAL	prot-a-727	TRUE	reported	igd	2	TRUE
rs77792819	cathepain S	lung cancer with smoking history	G	A	G	A	0.3147	-0.010348	0.04096	0.043221	FALSE	FALSE	FALSE	TRICL	GCST004767	0.794693	0.039765	TRUE	reported	1.95e-06	3301	0.0661	12	94386245	INTERVAL	prot-a-727	TRUE	reported	igd	2	TRUE
rs78767885	cathepain S	lung cancer with smoking history	C	T	C	T	0.2238	-0.024154	0.08725	0.063926	FALSE	FALSE	FALSE	TRICL	GCST004768	0.464726	0.033038	TRUE	reported	2.69e-06	3301	0.0477	19	18112020	INTERVAL	prot-a-727	TRUE	reported	igd	2	TRUE
rs989576	cathepain S	lung cancer with smoking history	T	C	T	C	0.1307	0.028597	0.29843	0.289748	FALSE	FALSE	FALSE	TRICL	GCST004769	0.0954674	0.017153	TRUE	reported	2.57e-06	3301	0.0278	4	127182592	INTERVAL	prot-a-727	TRUE	reported	igd	2	TRUE
cathepain Z and lung cancer with smoking history
SNP	exposure	outcome	effect_allele.exposure	other_allele.exposure	effect_allele.outcome	other_allele.outcome	beta.exposure	beta.outcome	eaf.exposure	eaf.outcome	remove	palindromic	ambiguous	study ID outcone	id.outcome in database	pval.outcome	se.outcome	mr_keep.outcome	pval_origin.outcome	pos.exposure	se.exposure	samplesize.exposure	pval.exposure	chr.exposure	ID exposure	id.exposure in database	mr_keep.exposure	pval_origin.exposure	data_source.exposure	action	mr_keep
rs146963690	cathepain Z	lung cancer with smoking history	G	T	G	T	0.6246	-0.022723	0.0101	0.012686	FALSE	FALSE	FALSE	TRICL	GCST004749	0.751165	0.071657	TRUE	reported	156493388	0.1322	3301	2.29e-06	2	INTERVAL	prot-a-726	TRUE	reported	igd	2	TRUE
rs149159018	cathepain Z	lung cancer with smoking history	G	A	G	A	0.7034	-0.094417	0.01105	0.0128	FALSE	FALSE	FALSE	TRICL	GCST004750	0.334534	0.097839	TRUE	reported	132077351	0.134	3301	1.55e-07	3	INTERVAL	prot-a-726	TRUE	reported	igd	2	TRUE
rs17288007	cathepain Z	lung cancer with smoking history	G	A	G	A	-0.2456	0.04714	0.06381	0.06037	FALSE	FALSE	FALSE	TRICL	GCST004751	0.147931	0.03258	TRUE	reported	159878046	0.0521	3301	2.45e-06	4	INTERVAL	prot-a-726	TRUE	reported	igd	2	TRUE
rs181844705	cathepain Z	lung cancer with smoking history	G	A	G	A	0.4412	-0.039713	0.02318	0.016053	FALSE	FALSE	FALSE	TRICL	GCST004752	0.592095	0.074119	TRUE	reported	75333560	0.0905	3301	1.1e-06	5	INTERVAL	prot-a-726	TRUE	reported	igd	2	TRUE
rs1870736	cathepain Z	lung cancer with smoking history	G	C	G	C	0.1222	-0.020026	0.42746	0.415881	FALSE	TRUE	TRUE	TRICL	GCST004753	0.190488	0.015297	TRUE	reported	88624621	0.0249	3301	9.33e-07	15	INTERVAL	prot-a-726	TRUE	reported	igd	2	FALSE
rs2439803	cathepain Z	lung cancer with smoking history	G	A	G	A	0.1763	0.007999	0.15304	0.149794	FALSE	FALSE	FALSE	TRICL	GCST004754	0.699114	0.020695	TRUE	reported	129083967	0.0351	3301	5.13e-07	11	INTERVAL	prot-a-726	TRUE	reported	igd	2	TRUE
rs4076941	cathepain Z	lung cancer with smoking history	C	T	C	T	-0.1245	-0.021318	0.36872	0.373215	FALSE	FALSE	FALSE	TRICL	GCST004755	0.160284	0.015182	TRUE	reported	11261567	0.0262	3301	2.14e-06	11	INTERVAL	prot-a-726	TRUE	reported	igd	2	TRUE
rs4297371	cathepain Z	lung cancer with smoking history	C	A	C	A	0.1453	0.010376	0.79306	0.785423	FALSE	FALSE	FALSE	TRICL	GCST004756	0.583933	0.018947	TRUE	reported	11249367	0.0313	3301	3.55e-06	10	INTERVAL	prot-a-726	TRUE	reported	igd	2	TRUE
rs4843804	cathepain Z	lung cancer with smoking history	A	G	A	G	-0.3124	0.025072	0.0336	0.051945	FALSE	FALSE	FALSE	TRICL	GCST004757	0.523193	0.039271	TRUE	reported	88156187	0.0673	3301	3.47e-06	16	INTERVAL	prot-a-726	TRUE	reported	igd	2	TRUE
rs7140599	cathepain Z	lung cancer with smoking history	C	T	C	T	-0.1219	0.005565	0.57698	0.546372	FALSE	FALSE	FALSE	TRICL	GCST004758	0.708061	0.014861	TRUE	reported	39942467	0.0251	3301	1.17e-06	14	INTERVAL	prot-a-726	TRUE	reported	igd	2	TRUE
rs78943701	cathepain Z	lung cancer with smoking history	A	G	A	G	-0.479	0.060724	0.01536	0.021214	FALSE	FALSE	FALSE	TRICL	GCST004759	0.354085	0.065528	TRUE	reported	73736674	0.1025	3301	2.95e-06	10	INTERVAL	prot-a-726	TRUE	reported	igd	2	TRUE
rs9932172	cathepain Z	lung cancer with smoking history	T	C	T	C	0.1915	-0.012926	0.10769	0.109904	FALSE	FALSE	FALSE	TRICL	GCST004760	0.597733	0.024497	TRUE	reported	7642591	0.0401	3301	1.74e-06	16	INTERVAL	prot-a-726	TRUE	reported	igd	2	TRUE
cathepain O and lung cancer with smoking history
SNP	exposure	outcome	effect_allele.exposure	other_allele.exposure	effect_allele.outcome	other_allele.outcome	beta.exposure	beta.outcome	eaf.exposure	eaf.outcome	remove	palindromic	ambiguous	study ID outcone	id.outcome in database	pval.outcome	se.outcome	mr_keep.outcome	pval_origin.outcome	pos.exposure	se.exposure	samplesize.exposure	pval.exposure	chr.exposure	ID exposure	id.exposure in database	mr_keep.exposure	pval_origin.exposure	data_source.exposure	action	mr_keep
rs146963690	cathepain O	lung cancer with smoking history	G	T	G	T	0.6246	-0.022723	0.0101	0.012686	FALSE	FALSE	FALSE	TRICL	GCST004749	0.751165	0.071657	TRUE	reported	156493388	0.1322	3301	2.29e-06	2	INTERVAL	prot-a-726	TRUE	reported	igd	2	TRUE
rs149159018	cathepain O	lung cancer with smoking history	G	A	G	A	0.7034	-0.094417	0.01105	0.0128	FALSE	FALSE	FALSE	TRICL	GCST004750	0.334534	0.097839	TRUE	reported	132077351	0.134	3301	1.55e-07	3	INTERVAL	prot-a-726	TRUE	reported	igd	2	TRUE
rs17288007	cathepain O	lung cancer with smoking history	G	A	G	A	-0.2456	0.04714	0.06381	0.06037	FALSE	FALSE	FALSE	TRICL	GCST004751	0.147931	0.03258	TRUE	reported	159878046	0.0521	3301	2.45e-06	4	INTERVAL	prot-a-726	TRUE	reported	igd	2	TRUE
rs181844705	cathepain O	lung cancer with smoking history	G	A	G	A	0.4412	-0.039713	0.02318	0.016053	FALSE	FALSE	FALSE	TRICL	GCST004752	0.592095	0.074119	TRUE	reported	75333560	0.0905	3301	1.1e-06	5	INTERVAL	prot-a-726	TRUE	reported	igd	2	TRUE
rs1870736	cathepain O	lung cancer with smoking history	G	C	G	C	0.1222	-0.020026	0.42746	0.415881	FALSE	TRUE	TRUE	TRICL	GCST004753	0.190488	0.015297	TRUE	reported	88624621	0.0249	3301	9.33e-07	15	INTERVAL	prot-a-726	TRUE	reported	igd	2	FALSE
rs2439803	cathepain O	lung cancer with smoking history	G	A	G	A	0.1763	0.007999	0.15304	0.149794	FALSE	FALSE	FALSE	TRICL	GCST004754	0.699114	0.020695	TRUE	reported	129083967	0.0351	3301	5.13e-07	11	INTERVAL	prot-a-726	TRUE	reported	igd	2	TRUE
rs4076941	cathepain O	lung cancer with smoking history	C	T	C	T	-0.1245	-0.021318	0.36872	0.373215	FALSE	FALSE	FALSE	TRICL	GCST004755	0.160284	0.015182	TRUE	reported	11261567	0.0262	3301	2.14e-06	11	INTERVAL	prot-a-726	TRUE	reported	igd	2	TRUE
rs4297371	cathepain O	lung cancer with smoking history	C	A	C	A	0.1453	0.010376	0.79306	0.785423	FALSE	FALSE	FALSE	TRICL	GCST004756	0.583933	0.018947	TRUE	reported	11249367	0.0313	3301	3.55e-06	10	INTERVAL	prot-a-726	TRUE	reported	igd	2	TRUE
rs4843804	cathepain O	lung cancer with smoking history	A	G	A	G	-0.3124	0.025072	0.0336	0.051945	FALSE	FALSE	FALSE	TRICL	GCST004757	0.523193	0.039271	TRUE	reported	88156187	0.0673	3301	3.47e-06	16	INTERVAL	prot-a-726	TRUE	reported	igd	2	TRUE
rs7140599	cathepain O	lung cancer with smoking history	C	T	C	T	-0.1219	0.005565	0.57698	0.546372	FALSE	FALSE	FALSE	TRICL	GCST004758	0.708061	0.014861	TRUE	reported	39942467	0.0251	3301	1.17e-06	14	INTERVAL	prot-a-726	TRUE	reported	igd	2	TRUE
rs78943701	cathepain O	lung cancer with smoking history	A	G	A	G	-0.479	0.060724	0.01536	0.021214	FALSE	FALSE	FALSE	TRICL	GCST004759	0.354085	0.065528	TRUE	reported	73736674	0.1025	3301	2.95e-06	10	INTERVAL	prot-a-726	TRUE	reported	igd	2	TRUE
rs9932172	cathepain O	lung cancer with smoking history	T	C	T	C	0.1915	-0.012926	0.10769	0.109904	FALSE	FALSE	FALSE	TRICL	GCST004760	0.597733	0.024497	TRUE	reported	7642591	0.0401	3301	1.74e-06	16	INTERVAL	prot-a-726	TRUE	reported	igd	2	TRUE

## Sheet: figure 4 data
Multivariable MR analysis of cathepsins and lung cancer with smoking history
variable	study ID	accession ID in database	rs10170044	rs1022239	rs10516855	rs1060435	rs10745925	rs10817163	rs112526544	rs112918835	rs113108135	rs113646963	rs114113108	rs114418234	rs114675081	rs11563944	rs115901379	rs116142041	rs116407656	rs116623438	rs116920068	rs117486267	rs1260326	rs12804405	rs12911554	rs13068566	rs13089837	rs13150189	rs13152767	rs13196989	rs13411643	rs143015877	rs143557119	rs146037740	rs146963690	rs147099093	rs147881440	rs147991203	rs148201372	rs148370779	rs148608463	rs149159018	rs150811995	rs151179824	rs1523319	rs1692819	rs17288007	rs1791679	rs181844705
exposure_beta	INTERVAL	Cathepsin B: prot-a-718	-0.0032	-0.0076	0.0563	0.003	0.0238	0.0245	-0.0116	-0.0369	0.0211	0.1996	0.2285	-0.022	0.2172	0.1291	0.0006	-0.0417	0.0326	-0.1561	-0.0868	-0.4003	0.0052	0.3577	0.0108	0.0005	0.0139	0.0014	0.4158	0.0634	0.0151	0.028	0.4327	0.0978	-0.1675	0.0474	-0.2331	0.2197	-0.0456	0.1991	0.018	0.0594	0.4603	0.2237	-0.007	0.4246	0.0061	-0.0209	0.0625
	INTERVAL	Cathepsin E: prot-a-720	0.04	0.0118	0.0569	-0.0303	0.0382	-0.0321	0.0361	0.7062	-0.0388	-0.0149	0.0838	-0.0709	0.0045	-0.0109	0.058	-0.1183	0.041	0.0525	-0.0324	0.0578	0.0626	0.0565	0.0306	-0.0272	-0.1152	-0.0113	0.0423	0.007	-0.0331	-0.0111	0.1639	-0.0242	-0.1219	0.0227	0.0646	0.069	0.1334	-0.1445	0.0465	-0.0982	-0.0287	0.1232	0.0234	0.0327	0.0938	0.0037	0.0785
	INTERVAL	Cathepsin F: prot-a-722	-0.0154	0.0115	-0.0553	-0.0016	-0.2874	-0.0017	0.3801	0.1976	0.0382	0.0108	-0.3253	-0.0285	0.2838	0.0011	0.4306	-0.0005	-0.1018	0.0869	-0.2143	0.0794	-0.1642	0.0908	-0.0124	0.0206	-0.0368	0.0625	-0.0366	0.0171	0.0076	-0.1325	-0.0336	0.1417	-0.2393	-0.0585	0.0327	-0.0009	-0.1346	-0.1671	0.0434	0.074	-0.1109	0.0685	-0.0651	0.0139	-0.0314	0.2349	0.0625
	INTERVAL	Cathepsin G: prot-a-723	0.115	0.0532	0.06	-0.0403	-0.0373	0.0261	-0.0319	-0.1749	0.0125	0.0432	0.3491	0.3077	-0.0085	-0.007	0.0919	-0.3356	0.138	0.0713	0.1648	-0.0161	-0.0293	0.0823	0.0449	-0.0229	-0.0383	0.022	0.1321	-0.0048	-0.025	0.0282	0.059	-0.1211	-0.2648	0.4271	-0.0407	0.0637	0.0487	0.0956	0.0265	-0.0191	0.1373	0.0707	0.092	0.0412	0.037	0.016	-0.031
	INTERVAL	Cathepsin H: prot-a-725	-0.0239	-0.0285	0.0535	0.0224	0.0127	-0.0007	0.0225	0.2489	-0.048	0.0587	-0.1818	0.0052	-0.0202	-0.0065	0.0753	0.0458	0.0494	0.0326	-0.0358	-0.1937	-0.0202	0.0152	-0.1198	0.028	0.0066	-0.0132	0.0545	0.0064	0.0018	0.018	0.0938	0.4736	0.1867	0.007	-0.0748	0.3758	0.0912	0.3086	0.0015	0.2143	0.0038	0.1426	-0.08	-0.0196	-0.0857	-0.011	0.0818
	INTERVAL	Cathepsin L2: prot-a-726	-0.0329	0.0167	0.0156	0.0078	-0.0171	0.0048	0.0644	0.0346	-0.0656	-0.0528	-0.4834	0.0576	0.0866	0.0076	0.1574	0.0426	0.0935	0.0863	0.0365	-0.0579	0.0377	0.0129	-0.0812	0.0173	0.0132	0.053	-0.0239	0.0154	0.0083	-0.0408	0.002	0.245	0.6246	0.0775	-0.0114	0.2735	-0.0845	0.1907	-0.0077	0.7034	-0.0191	0.1876	-0.0418	-0.0424	-0.2456	0.0073	0.4412
	INTERVAL	Cathepsin O: prot-a-727	-0.0164	0.1157	-0.1969	-0.1291	0.0514	0.0289	-0.0033	-0.0918	0.2349	0.0041	0.1285	0.0225	0.1463	-0.0393	0.0418	-0.0084	-0.0507	-0.43	-0.1222	0.0918	-0.0098	0.612	-0.0227	-0.0217	0	0.1556	-0.0754	-0.1758	0.1831	-0.0009	0.0215	0.0765	-0.0636	0.0547	0.0157	0.0175	-0.0614	-0.0746	0.0161	0.1529	-0.0571	-0.0519	-0.0044	-0.001	0.0738	0.0066	-0.1942
	INTERVAL	Cathepsin S: prot-a-728	-0.0269	0.0142	0.0166	-0.0078	-0.0815	0.1983	0.0556	-0.2715	-0.095	0.0567	-0.5922	0.0235	0.1494	-0.0121	0.1271	-0.0285	0.4014	-0.0596	-0.1299	-0.0109	-0.0055	-0.1439	-0.0671	0.1157	-0.0192	0.0602	0.0337	-0.0613	0.0249	-0.0481	0.073	0.1557	0.212	0.0746	-0.0059	0.0689	0.0414	0.0719	-0.1178	0.3165	0.1443	0.4449	-0.1292	-0.0302	-0.2071	-0.0066	0.1682
	INTERVAL	Cathepsin Z: prot-a-729	-0.0164	0.0006	-0.0434	-0.0105	-0.3624	0.0039	0.2274	0.2126	-0.0247	0.0112	-0.0471	0.0532	0.5153	-0.0068	0.2955	0.0306	-0.0417	0.075	-0.3498	0.0507	-0.0108	0.2002	-0.0571	-0.0043	-0.0124	0.1261	-0.0279	-0.0327	0.0545	-0.0726	0.0009	0.0598	0.0512	0.0598	0.0783	0.1099	-0.5187	-1.7632	0.0282	0.3374	0.0172	-0.0531	-0.0076	-0.0308	-0.0458	0.028	0.0755
exposure_pval	INTERVAL	Cathepsin B: prot-a-718	0.891251	0.758578	0.18197	0.912011	0.380189	0.426581	0.870964	0.812831	0.660693	2.95121e-06	0.0524807	0.74131	0.0436516	3.54813e-06	1	0.537032	0.707946	0.0758578	0.251189	1.58489e-06	0.831764	0.00562341	0.660693	0.977237	0.57544	0.954993	1.62181e-06	0.0912011	0.676083	0.331131	4.7863e-06	0.295121	0.204174	0.588844	4.7863e-06	0.00457088	0.676083	0.0831764	0.489779	0.660693	4.57088e-06	0.0177828	0.794328	5.24807e-54	0.912011	0.446684	0.489779
	INTERVAL	Cathepsin E: prot-a-720	0.112202	0.645654	0.177828	0.229087	0.162181	0.295121	0.630957	3.71535e-06	0.426581	0.724436	0.47863	0.275423	0.977237	0.691831	0.537032	0.0758578	0.630957	0.549541	0.660693	0.489779	0.0134896	0.660693	0.223872	0.275423	4.16869e-06	0.707946	0.630957	0.851138	0.363078	0.691831	0.0831764	0.794328	0.354813	0.794328	0.204174	0.371535	0.20893	0.20893	0.0707946	0.467735	0.776247	0.194984	0.398107	0.251189	0.0724436	0.891251	0.389045
	INTERVAL	Cathepsin F: prot-a-722	0.537032	0.645654	0.190546	0.954993	9.12011e-27	0.954993	6.91831e-07	0.194984	0.436516	0.794328	0.00562341	0.660693	0.00851138	0.977237	3.38844e-06	1	0.234423	0.323594	0.00436516	0.338844	6.91831e-11	0.47863	0.616595	0.40738	0.141254	0.0416869	0.676083	0.645654	0.831764	3.98107e-06	0.724436	0.128825	0.0707946	0.512861	0.524807	1	0.20893	0.144544	0.0933254	0.588844	0.269153	0.467735	0.0199526	0.630957	0.549541	2.51189e-18	0.489779
	INTERVAL	Cathepsin G: prot-a-723	4.7863e-06	0.0338844	0.154882	0.109648	0.17378	0.398107	0.676083	0.251189	0.794328	0.316228	0.00295121	2.23872e-06	0.933254	0.794328	0.323594	4.57088e-07	0.107152	0.416869	0.0281838	0.851138	0.245471	0.524807	0.074131	0.354813	0.125893	0.47863	0.128825	0.891251	0.489779	0.331131	0.537032	0.194984	0.0457088	1.38038e-06	0.426581	0.40738	0.645654	0.40738	0.301995	0.891251	0.17378	0.457088	0.000977237	0.147911	0.47863	0.549541	0.74131
	INTERVAL	Cathepsin H: prot-a-725	0.346737	0.25704	0.204174	0.371535	0.645654	0.977237	0.776247	0.104713	0.331131	0.169824	0.123027	0.933254	0.851138	0.812831	0.416869	0.489779	0.562341	0.707946	0.630957	0.0204174	0.426581	0.912011	1.8197e-06	0.25704	0.794328	0.660693	0.537032	0.870964	0.954993	0.537032	0.323594	3.46737e-07	0.158489	0.933254	0.144544	1.1749e-06	0.389045	0.00707946	0.954993	0.112202	0.977237	0.131826	0.00416869	0.489779	0.102329	0.691831	0.371535
	INTERVAL	Cathepsin L2: prot-a-726	0.190546	0.501187	0.707946	0.758578	0.537032	0.870964	0.398107	0.812831	0.18197	0.218776	3.80189e-05	0.380189	0.426581	0.794328	0.0912011	0.524807	0.275423	0.323594	0.630957	0.489779	0.138038	0.912011	0.00125893	0.489779	0.60256	0.0831764	0.776247	0.676083	0.812831	0.154882	0.977237	0.00851138	2.29087e-06	0.380189	0.831764	0.000416869	0.426581	0.0954993	0.758578	1.54882e-07	0.851138	0.0467735	0.134896	0.134896	2.45471e-06	0.794328	1.09648e-06
	INTERVAL	Cathepsin O: prot-a-727	0.512861	3.71535e-06	2.95121e-06	2.75423e-07	0.060256	0.346737	0.954993	0.549541	1.69824e-06	0.933254	0.275423	0.724436	0.17378	0.158489	0.660693	0.891251	0.549541	9.12011e-07	0.104713	0.275423	0.691831	2.0893e-06	0.363078	0.380189	1	3.46737e-07	0.389045	2.5704e-06	5.01187e-07	0.977237	0.812831	0.40738	0.630957	0.537032	0.758578	0.812831	0.562341	0.512861	0.537032	0.25704	0.57544	0.588844	0.870964	0.977237	0.158489	0.812831	0.0323594
	INTERVAL	Cathepsin S: prot-a-728	0.288403	0.57544	0.691831	0.758578	0.00275423	7.07946e-11	0.467735	0.0758578	0.0537032	0.186209	4.36516e-07	0.724436	0.165959	0.660693	0.169824	0.676083	2.75423e-06	0.501187	0.0831764	0.891251	0.831764	0.269153	0.00758578	2.88403e-06	0.446684	0.0501187	0.691831	0.102329	0.501187	0.0954993	0.436516	0.0954993	0.109648	0.398107	0.912011	0.371535	0.691831	0.537032	4.57088e-06	0.0186209	0.151356	2.34423e-06	3.54813e-06	0.288403	7.24436e-05	0.812831	0.0645654
	INTERVAL	Cathepsin Z: prot-a-729	0.512861	0.977237	0.301995	0.676083	2.29087e-42	0.891251	0.00301995	0.165959	0.616595	0.794328	0.691831	0.416869	1.65959e-06	0.812831	0.00144544	0.645654	0.630957	0.389045	3.01995e-06	0.549541	0.676083	0.123027	0.0234423	0.851138	0.616595	3.80189e-05	0.74131	0.380189	0.134896	0.011749	1	0.524807	0.691831	0.501187	0.125893	0.154882	1.04713e-06	2.5704e-57	0.275423	0.0120226	0.870964	0.57544	0.794328	0.275423	0.380189	0.301995	0.40738
exposure_se	INTERVAL	Cathepsin B: prot-a-718	0.0252	0.0251	0.0423	0.0252	0.0273	0.0306	0.0768	0.153	0.0493	0.0427	0.1176	0.0653	0.1078	0.0278	0.093	0.0668	0.0859	0.0879	0.0752	0.0834	0.0253	0.1293	0.0252	0.0248	0.0251	0.0307	0.0867	0.0375	0.0366	0.0288	0.0946	0.0933	0.1326	0.0888	0.051	0.0775	0.1066	0.1147	0.0258	0.1346	0.1004	0.0945	0.0279	0.0274	0.0523	0.0272	0.0908
	INTERVAL	Cathepsin E: prot-a-720	0.0252	0.0251	0.0423	0.0252	0.0273	0.0306	0.0768	0.1526	0.0493	0.0428	0.1177	0.0653	0.1079	0.0279	0.0929	0.0668	0.086	0.0879	0.0752	0.0837	0.0253	0.1295	0.0252	0.0248	0.025	0.0307	0.087	0.0375	0.0366	0.0288	0.0948	0.0933	0.1326	0.0888	0.0511	0.0775	0.1066	0.1147	0.0258	0.1345	0.1007	0.0946	0.0279	0.0284	0.0523	0.0272	0.0908
	INTERVAL	Cathepsin F: prot-a-722	0.0252	0.0251	0.0423	0.0252	0.0268	0.0306	0.0766	0.1531	0.0493	0.0428	0.1176	0.0653	0.1078	0.0279	0.0927	0.0668	0.086	0.0879	0.0751	0.0837	0.0252	0.1295	0.0252	0.0248	0.0251	0.0307	0.087	0.0375	0.0366	0.0287	0.0949	0.0933	0.1326	0.0888	0.0511	0.0776	0.1066	0.1147	0.0258	0.1346	0.1007	0.0946	0.0279	0.0284	0.0523	0.0269	0.0908
	INTERVAL	Cathepsin G: prot-a-723	0.0251	0.0251	0.0423	0.0252	0.0273	0.0306	0.0769	0.1531	0.0492	0.0428	0.1175	0.065	0.1079	0.0279	0.093	0.0665	0.0859	0.0879	0.0752	0.0837	0.0253	0.1295	0.0252	0.0248	0.0251	0.0307	0.087	0.0375	0.0366	0.0288	0.0949	0.0933	0.1325	0.0885	0.0511	0.0776	0.1066	0.1147	0.0258	0.1346	0.1007	0.0946	0.0279	0.0284	0.0523	0.0272	0.0908
	INTERVAL	Cathepsin H: prot-a-725	0.0252	0.0251	0.0423	0.0252	0.0273	0.0306	0.0769	0.1531	0.0493	0.0428	0.1176	0.0653	0.1079	0.0279	0.093	0.0668	0.086	0.0879	0.0752	0.0837	0.0253	0.1294	0.0251	0.0248	0.0251	0.0307	0.087	0.0375	0.0366	0.0288	0.0948	0.0929	0.1326	0.0887	0.0511	0.0773	0.1066	0.1146	0.0258	0.1346	0.1007	0.0946	0.0279	0.0284	0.0523	0.0272	0.0908
	INTERVAL	Cathepsin L2: prot-a-726	0.0252	0.0251	0.0423	0.0252	0.0273	0.0306	0.0769	0.1531	0.0492	0.0428	0.1174	0.0653	0.1078	0.0279	0.0929	0.0668	0.086	0.0879	0.0752	0.0837	0.0253	0.1295	0.0252	0.0248	0.0251	0.0306	0.087	0.0375	0.0366	0.0288	0.0949	0.0931	0.1322	0.0887	0.0511	0.0775	0.1066	0.1147	0.0258	0.134	0.1007	0.0945	0.0279	0.0284	0.0521	0.0272	0.0905
	INTERVAL	Cathepsin O: prot-a-727	0.0252	0.025	0.0421	0.0251	0.0273	0.0306	0.0769	0.1531	0.0491	0.0428	0.1176	0.0653	0.1079	0.0279	0.093	0.0668	0.0859	0.0876	0.0752	0.0837	0.0253	0.129	0.0252	0.0248	0.0251	0.0306	0.087	0.0374	0.0364	0.0288	0.0949	0.0933	0.1326	0.0888	0.0511	0.0776	0.1066	0.1148	0.0258	0.1346	0.1007	0.0946	0.0279	0.0284	0.0523	0.0272	0.0907
	INTERVAL	Cathepsin S: prot-a-728	0.0252	0.0251	0.0423	0.0252	0.0273	0.0304	0.0769	0.153	0.0492	0.0428	0.1172	0.0653	0.1079	0.0279	0.093	0.0668	0.0856	0.0879	0.0752	0.0837	0.0253	0.1295	0.0252	0.0247	0.0251	0.0307	0.087	0.0375	0.0366	0.0288	0.0949	0.0932	0.1326	0.0887	0.0511	0.0776	0.1066	0.1148	0.0257	0.1345	0.1007	0.0943	0.0279	0.0284	0.0522	0.0272	0.0908
	INTERVAL	Cathepsin Z: prot-a-729	0.0252	0.0251	0.0423	0.0252	0.0266	0.0306	0.0768	0.1531	0.0493	0.0428	0.1176	0.0653	0.1075	0.0279	0.0928	0.0668	0.086	0.0879	0.0749	0.0837	0.0253	0.1294	0.0252	0.0248	0.0251	0.0306	0.0869	0.0375	0.0366	0.0288	0.0948	0.0933	0.1326	0.0888	0.0511	0.0776	0.1063	0.1105	0.0258	0.1345	0.1007	0.0946	0.0279	0.0284	0.0523	0.0272	0.0908
outcome_beta	TRICL	GCST004749	0.005326	-0.01423	-0.059434	-0.017965	-0.045611	-0.000452	-0.025915	0.027582	0.007939	-0.034676	0.053494	-0.043618	0.062897	0.003121	0.027937	-0.042242	-0.007455	0.077576	-0.063711	-0.0249	0.015917	0.119075	-0.024158	-0.015276	0.00075	0.002869	0.062403	-0.039504	-0.05404	-0.014612	0.010109	-0.073006	-0.022723	-0.083268	-0.021722	-0.006339	0.092558	0.043106	-0.000815	-0.094417	0.03107	0.055453	-0.003631	0.022345	0.04714	-0.005521	-0.039713
outcome_pval	TRICL	GCST004749	0.731816	0.36516	0.0365991	0.236808	0.00464015	0.98065	0.586389	0.731391	0.822726	0.219667	0.436224	0.375906	0.382563	0.856493	0.634577	0.43848	0.907368	0.305364	0.196992	0.617193	0.293725	0.112713	0.104686	0.306254	0.960715	0.878962	0.374119	0.0716492	0.011798	0.417813	0.861251	0.354401	0.751165	0.215694	0.557691	0.899794	0.222211	0.594822	0.958289	0.334534	0.722657	0.567031	0.834353	0.185813	0.147931	0.732529	0.592095
outcome_se	TRICL	GCST004749	0.015542	0.015713	0.028434	0.015186	0.016111	0.018624	0.047632	0.080349	0.035434	0.028251	0.068706	0.04926	0.072032	0.017261	0.058777	0.054523	0.064066	0.075684	0.049382	0.049817	0.01516	0.075073	0.014889	0.014931	0.015218	0.018838	0.070212	0.02193	0.02146	0.018034	0.057837	0.078832	0.071657	0.067257	0.037052	0.050344	0.075826	0.081048	0.015576	0.097839	0.087543	0.096873	0.017364	0.016889	0.03258	0.016154	0.074119
[truncated: 45 more columns]
